# Supplementary material for: catena-Poly[[[diaqua­(2-fluoro­benzoato-κ2 O,O′)strontium]-μ3-2-fluoro­benzoato-κ5 O:O,O′:O′,F] monohydrate]
Source: Acta Crystallogr Sect E Struct Rep Online. 2011 Mar 12;67(Pt 4):m440. doi: 10.1107/S1600536811008397 (PMC3099901; doi:10.1107/S1600536811008397)
Supplement: Supplementary file 2 [file e-67-0m440-Isup2.hkl]

# 
# h,k,l, Fc-squared, Fo-squared, sigma(Fo-squared) and status flag 
# 
data_I
_shelx_title ' D in P2(1)/c' 
_shelx_refln_list_code          4 
_shelx_F_calc_maximum      232.77 
_exptl_crystal_F_000       840.00 
_reflns_d_resolution_high  0.8409 
 
loop_ 
 _symmetry_equiv_pos_as_xyz 
 'x, y, z' 
 '-x, y+1/2, -z+1/2' 
 '-x, -y, -z' 
 'x, -y-1/2, z-1/2' 
 
_cell_length_a    12.5153 
_cell_length_b     6.8232 
_cell_length_c    19.4893 
_cell_angle_alpha  90.000 
_cell_angle_beta   93.709 
_cell_angle_gamma  90.000 
 
_shelx_F_squared_multiplier     1.000 
 
loop_ 
 _refln_index_h 
 _refln_index_k 
 _refln_index_l 
 _refln_F_squared_calc 
 _refln_F_squared_meas 
 _refln_F_squared_sigma 
 _refln_observed_status 
   2   0   0     6250.38     6136.31     57.53 o 
   3   0   0     3690.70     3554.55     41.92 o 
   4   0   0     3133.11     2980.11     40.04 o 
   5   0   0    19886.05    20097.12    294.06 o 
   6   0   0    17912.31    17611.19    266.19 o 
   7   0   0     2378.23     2242.56     49.99 o 
   8   0   0     2601.73     2763.18     60.24 o 
   9   0   0     4942.95     4990.91    103.72 o 
  10   0   0     3860.02     3875.13     86.57 o 
  11   0   0     3727.12     3996.62    120.19 o 
  12   0   0     4281.59     4161.14    134.01 o 
  13   0   0      139.25      187.26     45.46 o 
  14   0   0      571.89      622.29     48.72 o 
   1   1   0     2491.78     2587.42     25.82 o 
   2   1   0      675.57      692.74      7.84 o 
   3   1   0      829.02      864.49     10.62 o 
   4   1   0        2.26        7.35      3.14 o 
   5   1   0     1516.31     1504.66     19.82 o 
   6   1   0      787.75      852.95     16.13 o 
   7   1   0       16.52       19.13      5.81 o 
   8   1   0       38.96       35.38      8.50 o 
   9   1   0      763.25      785.80     29.69 o 
  10   1   0       67.87       73.44     14.13 o 
  11   1   0        6.55       13.56      9.33 o 
  12   1   0       25.13       36.57     15.04 o 
  13   1   0      231.21      207.26     23.81 o 
  14   1   0      200.17      162.73     23.60 o 
   0   2   0     2742.70     2735.94     61.40 o 
   1   2   0      474.95      459.49     10.64 o 
   2   2   0     2784.20     2857.07     33.32 o 
   3   2   0     2301.91     2201.80     24.23 o 
   4   2   0     2608.64     2659.25     27.73 o 
   5   2   0     1780.89     1834.22     28.01 o 
   6   2   0      972.92      911.72     19.24 o 
   7   2   0       38.48       46.27      8.66 o 
   8   2   0        1.90       -2.09      5.97 o 
   9   2   0      196.02      199.21     15.08 o 
  10   2   0      368.07      381.61     19.39 o 
  11   2   0       81.10       70.37     13.20 o 
  12   2   0      111.77      122.76     19.16 o 
  13   2   0       28.23       35.69     14.31 o 
  14   2   0       52.07       25.19     15.99 o 
   1   3   0      978.17     1057.40     25.44 o 
   2   3   0     2069.58     2204.90     31.35 o 
   3   3   0      219.78      248.63     11.86 o 
   4   3   0     1316.89     1392.54     27.42 o 
   5   3   0     1022.71     1197.48     18.88 o 
   6   3   0     1030.53     1019.16     20.33 o 
   7   3   0      435.46      439.06     14.88 o 
   8   3   0     2292.08     2162.53     38.85 o 
   9   3   0      911.40      909.36     25.18 o 
  10   3   0        2.09        5.07      8.13 o 
  11   3   0       43.42       48.09     11.66 o 
  12   3   0       97.68       88.71     18.11 o 
  13   3   0       76.89       55.28     13.98 o 
   0   4   0     2577.31     2492.11    115.86 o 
   1   4   0     5368.44     5229.46     83.14 o 
   2   4   0     5332.36     5233.98     71.10 o 
   3   4   0     2707.01     2665.13     41.12 o 
   4   4   0     4559.76     4527.10     60.62 o 
   5   4   0     4556.14     4466.60     69.15 o 
   6   4   0     3745.47     3706.55     69.88 o 
   7   4   0     3646.68     3717.54     66.55 o 
   8   4   0     3402.66     3526.72     60.45 o 
   9   4   0     2026.46     2139.86     46.91 o 
  10   4   0     2707.47     2663.29     58.26 o 
  11   4   0     1464.87     1420.28     49.57 o 
  12   4   0      799.55      841.43     55.27 o 
   1   5   0       32.21       30.11      9.97 o 
   2   5   0      192.46      219.54     16.11 o 
   3   5   0       11.56       19.48      9.24 o 
   4   5   0       15.72        3.82      9.42 o 
   5   5   0      133.05      137.20     14.08 o 
   6   5   0      128.46      150.53     13.70 o 
   7   5   0       82.81       85.91     13.58 o 
   8   5   0      357.78      365.53     19.67 o 
   9   5   0      281.92      131.81     65.69 o 
  10   5   0      312.24      272.58    104.54 o 
  11   5   0      248.21      160.94     59.65 o 
   0   6   0      238.35      268.12     30.15 o 
   1   6   0     1389.19     1491.32     44.65 o 
   2   6   0      679.91      614.50     29.95 o 
   3   6   0      471.17      448.89     25.21 o 
   4   6   0      394.01      390.59     21.68 o 
   5   6   0       17.98       32.23     12.45 o 
   6   6   0      105.97      116.22     19.95 o 
   7   6   0      618.25      634.86     30.34 o 
   8   6   0      362.83      345.02     59.59 o 
   9   6   0      298.10      121.96    135.60 o 
   1   7   0        7.82       21.17     11.33 o 
   2   7   0       40.94       46.57     16.02 o 
   3   7   0        0.48       10.27     10.89 o 
   4   7   0        0.64        9.89     11.20 o 
   5   7   0       67.52       57.97     18.37 o 
   6   7   0        0.55        5.56      8.16 o 
   7   7   0       31.24        1.41     20.51 o 
   0   8   0     1670.36     1746.52     95.63 o 
   1   8   0     1242.10     1302.28     44.54 o 
   2   8   0      874.86      993.53     47.68 o 
 -14   1   1      187.68      133.91     32.42 o 
 -13   1   1      102.93      108.78     17.83 o 
 -12   1   1        1.36        0.54      8.95 o 
 -11   1   1       82.84       79.25     13.68 o 
 -10   1   1        0.70       -3.01      8.20 o 
  -9   1   1      218.29      224.23     14.67 o 
  -8   1   1       60.35       67.33     10.01 o 
  -7   1   1        1.90        0.78      3.15 o 
  -6   1   1     1121.89     1192.21     18.53 o 
  -5   1   1     1866.36     1812.25     22.22 o 
  -4   1   1     2537.88     2294.85     21.30 o 
  -3   1   1      742.81      733.35      8.52 o 
  -2   1   1     1743.13     1775.75     16.81 o 
  -1   1   1     2532.91     2597.45     25.65 o 
   0   1   1     1920.74     1863.20     17.25 o 
   1   1   1     1264.43     1256.01     11.56 o 
   2   1   1     1937.18     1780.04     16.53 o 
   3   1   1      100.57      139.83      6.32 o 
   4   1   1       23.14       27.60      4.64 o 
   5   1   1     2877.24     2819.46     32.51 o 
   6   1   1      557.20      575.02     16.67 o 
   7   1   1     4415.34     4495.18     58.13 o 
   8   1   1     1656.15     1720.18     36.85 o 
   9   1   1      158.22      187.30     15.34 o 
  10   1   1      598.44      654.93     26.34 o 
  11   1   1      474.36      522.70     27.74 o 
  12   1   1      151.17      161.73     22.38 o 
  13   1   1       84.05       80.46     19.36 o 
  14   1   1      259.97      216.65     28.89 o 
 -14   2   1      725.59      810.73     94.39 o 
 -13   2   1     1228.32     1301.77     44.88 o 
 -12   2   1     2013.33     2019.15     54.15 o 
 -11   2   1     2872.68     2728.65     71.25 o 
 -10   2   1     2322.65     2281.80     42.96 o 
  -9   2   1     4285.02     4362.65     78.00 o 
  -8   2   1     4464.61     4664.69     58.75 o 
  -7   2   1     7473.74     7723.94     92.90 o 
  -6   2   1    10648.99    10443.19    200.37 o 
  -5   2   1     7906.14     7238.93     74.14 o 
  -4   2   1     4723.62     4334.14     43.48 o 
  -3   2   1     8827.92     8501.59     89.21 o 
  -2   2   1     1762.40     1700.84     20.19 o 
  -1   2   1     8295.87     8049.59     99.71 o 
   0   2   1    17355.67    16636.17    223.00 o 
   1   2   1    17821.14    17145.21    198.54 o 
   2   2   1     8214.88     7958.28     73.24 o 
   3   2   1     3851.41     3750.45     38.07 o 
   4   2   1     7763.54     7815.06     78.86 o 
   5   2   1     9916.18     9889.93    105.01 o 
   6   2   1     3393.08     3393.91     48.88 o 
   7   2   1     2269.90     2209.70     36.52 o 
   8   2   1     1962.90     1983.64     35.94 o 
   9   2   1     6166.13     6085.47     85.75 o 
  10   2   1     1989.45     2124.39     47.16 o 
  11   2   1     2408.95     2378.97     55.41 o 
  12   2   1      498.67      557.11     29.60 o 
  13   2   1      138.73      153.53     29.21 o 
  14   2   1      264.14      163.66     81.70 o 
 -13   3   1        0.91        6.39      9.97 o 
 -12   3   1       28.65       12.34      8.22 o 
 -11   3   1       10.82       19.99      8.58 o 
 -10   3   1      252.50      252.59     17.29 o 
  -9   3   1        3.28       -2.32      8.58 o 
  -8   3   1       55.60       66.63      9.77 o 
  -7   3   1      273.23      256.00      8.47 o 
  -6   3   1      337.98      376.72     14.16 o 
  -5   3   1        7.35       25.02     10.03 o 
  -4   3   1     2045.90     1921.88     31.14 o 
  -3   3   1     1557.89     1514.30     21.23 o 
  -2   3   1       67.65       87.16      6.97 o 
  -1   3   1      676.07      715.99     21.57 o 
   0   3   1      109.26      132.24      9.20 o 
   1   3   1      858.12      888.77     16.16 o 
   2   3   1     2250.32     2221.16     33.23 o 
   3   3   1     4108.51     4207.39     53.93 o 
   4   3   1     8382.47     8529.87     91.90 o 
   5   3   1     1373.41     1330.77     25.16 o 
   6   3   1      557.34      508.05     17.41 o 
   7   3   1      916.43      867.86     20.97 o 
   8   3   1      283.47      299.29     14.96 o 
   9   3   1      498.68      500.93     23.01 o 
  10   3   1       93.09      113.33     12.50 o 
  11   3   1      245.58      278.78     21.09 o 
  12   3   1      342.81      373.35     30.40 o 
  13   3   1      494.04      548.80     38.06 o 
 -12   4   1      140.93       97.11     37.42 o 
 -11   4   1      180.91      167.80     39.49 o 
 -10   4   1      508.14      475.23     19.32 o 
  -9   4   1      444.73      413.59     13.44 o 
  -8   4   1       51.73       35.63     13.80 o 
  -7   4   1      748.34      785.58     22.18 o 
  -6   4   1      276.08      322.25     26.55 o 
  -5   4   1       12.44       15.13      5.68 o 
  -4   4   1      259.93      267.35     11.43 o 
  -3   4   1       21.41       47.25      7.51 o 
  -2   4   1      359.31      392.82     16.81 o 
  -1   4   1      433.54      394.15     19.14 o 
   0   4   1      934.11      989.97     30.22 o 
   1   4   1      677.05      634.93     21.09 o 
   2   4   1      744.86      763.28     21.07 o 
   3   4   1       18.32       44.33     10.30 o 
   4   4   1       33.72       42.49     11.18 o 
   5   4   1      162.86      204.63     18.58 o 
   6   4   1      386.09      426.12     19.58 o 
   7   4   1      514.40      529.58     29.41 o 
   8   4   1      637.55      571.92     21.49 o 
   9   4   1       13.03        7.70      6.25 o 
  10   4   1      212.68      203.30     20.50 o 
  11   4   1      193.50      178.83     28.75 o 
  12   4   1      164.86      142.16     40.12 o 
 -11   5   1        3.26       -2.28     13.75 o 
 -10   5   1       41.46       31.37     19.89 o 
  -9   5   1      165.52      100.74     53.06 o 
  -8   5   1       92.33       90.28     10.37 o 
  -7   5   1       15.04       12.50      6.21 o 
  -6   5   1      180.97      178.74     10.39 o 
  -5   5   1       97.15       89.94     15.51 o 
  -4   5   1      256.30      302.91     18.63 o 
  -3   5   1      606.74      603.23     25.82 o 
  -2   5   1      192.06      216.19     22.40 o 
  -1   5   1      181.58      197.89     19.22 o 
   0   5   1      257.81      268.08     19.55 o 
   1   5   1        3.14        9.26      9.73 o 
   2   5   1      278.98      285.87     18.02 o 
   3   5   1      380.15      426.13     21.05 o 
   4   5   1      163.46      179.72     14.43 o 
   5   5   1       81.82       76.28     11.77 o 
   6   5   1       30.00      -11.17     14.95 o 
   7   5   1       91.58       44.97     34.72 o 
   8   5   1      448.46      416.88     28.98 o 
   9   5   1      119.66      109.51     18.80 o 
  10   5   1       34.35       18.79     12.84 o 
  11   5   1       28.89       38.49     33.14 o 
 -10   6   1     1118.28     1144.90    117.09 o 
  -9   6   1      582.57      660.04    111.17 o 
  -8   6   1      581.58      681.52     82.70 o 
  -7   6   1      951.15      992.12     25.73 o 
  -6   6   1     1921.49     1941.04     39.47 o 
  -5   6   1     2169.37     2174.38     43.91 o 
  -4   6   1     2113.89     2185.74     45.74 o 
  -3   6   1     1549.28     1553.13     39.21 o 
  -2   6   1     2602.09     2735.40     61.37 o 
  -1   6   1     9273.07     9536.22    131.72 o 
   0   6   1     6676.53     6943.72    123.59 o 
   1   6   1     4420.01     4557.60     81.39 o 
   2   6   1     1297.61     1286.04     46.63 o 
   3   6   1      886.05      901.44     31.88 o 
   4   6   1     1017.89     1077.20     47.94 o 
   5   6   1     1578.33     1644.73     46.34 o 
   6   6   1     1431.81     1454.30     42.12 o 
   7   6   1      890.73      942.40     27.97 o 
   8   6   1      626.15      674.53     26.56 o 
   9   6   1      696.93      614.07    193.70 o 
  -7   7   1      140.58       48.72     67.14 o 
  -6   7   1       97.97       73.74     21.77 o 
  -5   7   1      395.84      420.38     26.12 o 
  -4   7   1      692.11      755.66     30.16 o 
  -3   7   1      590.76      676.88     25.89 o 
  -2   7   1      915.28      896.82     32.31 o 
  -1   7   1      228.76      246.27     23.61 o 
   0   7   1       13.35       12.92     10.44 o 
   1   7   1      300.09      341.69     25.24 o 
   2   7   1      326.02      349.61     28.96 o 
   3   7   1      313.26      350.72     33.71 o 
   4   7   1      244.78      250.50     24.06 o 
   5   7   1      171.55      212.64     24.00 o 
   6   7   1      565.60      569.20     27.45 o 
   7   7   1      613.66      516.14    354.90 o 
  -2   8   1      577.57      685.98     32.97 o 
  -1   8   1      452.26      499.95     36.54 o 
   0   8   1      271.31      257.44     25.82 o 
   1   8   1      426.16      454.67     29.08 o 
   2   8   1      636.98      673.24     37.88 o 
 -14   0   2      607.82      713.07     56.31 o 
 -13   0   2     1211.83     1290.20     63.08 o 
 -12   0   2     1476.67     1547.79     59.97 o 
 -11   0   2     3181.81     3096.96     87.43 o 
 -10   0   2     1977.96     2138.97     83.78 o 
  -9   0   2      881.77      996.36     34.45 o 
  -8   0   2      228.27      252.17     19.61 o 
  -7   0   2      957.96     1074.62     34.80 o 
  -6   0   2       83.72       92.96     10.29 o 
  -5   0   2    34181.90    34619.98    479.04 o 
  -4   0   2     9102.96     8838.56     99.95 o 
  -3   0   2      789.24      751.89     11.39 o 
  -2   0   2    44979.55    46894.92    687.74 o 
   2   0   2     3906.86     3925.26     55.89 o 
   3   0   2      403.43      437.59     18.60 o 
   4   0   2     2721.41     2434.77     51.96 o 
   5   0   2     1056.24      962.95     24.67 o 
   6   0   2     4561.02     4737.81     82.99 o 
   7   0   2      197.64      185.76     24.97 o 
   8   0   2      140.40      163.24     19.77 o 
   9   0   2      319.20      350.41     28.30 o 
  10   0   2     2439.69     2494.04     70.45 o 
  11   0   2      675.92      853.72     52.58 o 
  12   0   2      843.03      810.57    223.31 o 
  13   0   2      205.44      243.95     36.77 o 
  14   0   2      186.55      145.14     33.59 o 
 -14   1   2      140.95       95.29     24.68 o 
 -13   1   2      196.48      168.06     23.56 o 
 -12   1   2       81.79       70.75     16.59 o 
 -11   1   2      207.53      199.28     16.93 o 
 -10   1   2     1133.19     1218.16     28.80 o 
  -9   1   2      800.84      865.65     22.25 o 
  -8   1   2      721.18      694.90     19.17 o 
  -7   1   2     1033.27      989.07     20.65 o 
  -6   1   2     1008.20     1049.83     17.25 o 
  -5   1   2     7432.75     7490.71     68.07 o 
  -4   1   2    14795.56    14892.71    135.26 o 
  -3   1   2    13136.34    12853.42    131.01 o 
  -2   1   2    11081.52    11131.22    131.10 o 
  -1   1   2      594.68      596.95      8.75 o 
   0   1   2      666.15      625.43      5.77 o 
   1   1   2     4119.16     3802.31     30.86 o 
   2   1   2     4373.97     4102.35     36.38 o 
   3   1   2     2156.37     2118.57     23.45 o 
   4   1   2    10313.56     9988.33    111.98 o 
   5   1   2     7899.53     7760.01     93.43 o 
   6   1   2     1461.78     1317.44     25.56 o 
   7   1   2     8435.85     8600.71    113.06 o 
   8   1   2     3018.03     3202.05     57.19 o 
   9   1   2     2711.28     2898.75     52.92 o 
  10   1   2      863.64      892.96     33.65 o 
  11   1   2     1147.14     1128.79     36.95 o 
  12   1   2     1194.23     1328.16     47.35 o 
  13   1   2     1464.07     1471.01     57.21 o 
  14   1   2      673.66      718.94     40.23 o 
 -14   2   2        8.64        5.51      8.58 o 
 -13   2   2        0.74       -1.57      6.48 o 
 -12   2   2       41.78       29.49     13.30 o 
 -11   2   2        1.73        1.17      8.29 o 
 -10   2   2      216.98      188.06     15.28 o 
  -9   2   2        1.64        4.64      5.41 o 
  -8   2   2       47.81       42.95      6.85 o 
  -7   2   2      263.97      321.54     12.15 o 
  -6   2   2      482.05      490.60      9.79 o 
  -5   2   2      649.25      639.08      8.54 o 
  -4   2   2       16.40       26.16      5.01 o 
  -3   2   2      570.05      590.57      6.84 o 
  -2   2   2      492.88      539.71     13.21 o 
  -1   2   2     3684.72     3630.78     44.78 o 
   0   2   2       35.11       38.33      4.07 o 
   1   2   2     1002.46      963.59     14.65 o 
   2   2   2       22.44       15.92      3.94 o 
   3   2   2      139.13      149.68      8.42 o 
   4   2   2      423.33      444.98     12.52 o 
   5   2   2       59.64       56.86      7.79 o 
   6   2   2        2.16        1.86      5.45 o 
   7   2   2       77.60       87.31     10.51 o 
   8   2   2       79.65      103.93     14.97 o 
   9   2   2        1.09        1.86      9.07 o 
  10   2   2      148.26      144.07     17.44 o 
  11   2   2      256.53      246.74     20.63 o 
  12   2   2       54.41       50.44     15.45 o 
  13   2   2       17.72      -12.27     12.27 o 
  14   2   2       18.75        9.76     13.12 o 
 -13   3   2       56.68       38.17     32.58 o 
 -12   3   2       23.34       16.70      8.49 o 
 -11   3   2      235.80      195.52     11.30 o 
 -10   3   2       31.31       40.65      6.59 o 
  -9   3   2     2638.42     2593.24     54.53 o 
  -8   3   2       42.19       49.72      5.73 o 
  -7   3   2      282.15      307.88      8.04 o 
  -6   3   2       53.07       50.43      5.95 o 
  -5   3   2      301.41      309.01      7.24 o 
  -4   3   2     2115.64     2164.30     25.75 o 
  -3   3   2     5354.45     5433.77     64.17 o 
  -2   3   2      219.03      292.74     12.12 o 
  -1   3   2       62.72       55.60     12.76 o 
   0   3   2      545.91      523.11     14.32 o 
   1   3   2     2774.69     2727.41     38.68 o 
   2   3   2     2311.91     2314.35     32.51 o 
   3   3   2    13641.68    14219.70    172.99 o 
   4   3   2      179.16      169.51     10.36 o 
   5   3   2       79.72      100.95     11.76 o 
   6   3   2      882.67      858.35     24.86 o 
   7   3   2      295.75      314.27     17.32 o 
   8   3   2     1328.50     1396.38     33.77 o 
   9   3   2      526.20      533.51     26.35 o 
  10   3   2      115.38       90.91     16.03 o 
  11   3   2      136.79      154.97     18.76 o 
  12   3   2      436.28      452.61     28.96 o 
  13   3   2      275.22      254.23     44.06 o 
 -12   4   2     2077.69     2254.14     82.94 o 
 -11   4   2     1843.32     1838.58     76.88 o 
 -10   4   2     1107.75     1149.29     50.18 o 
  -9   4   2     1209.18     1334.88     50.43 o 
  -8   4   2     1875.56     2036.99     69.86 o 
  -7   4   2     5093.14     5321.78     56.71 o 
  -6   4   2     5716.95     5586.32     65.81 o 
  -5   4   2     2068.31     2025.90     30.39 o 
  -4   4   2     2881.12     2840.26     43.58 o 
  -3   4   2     2746.93     2852.10     42.62 o 
  -2   4   2     1490.40     1441.89     33.47 o 
  -1   4   2     3872.68     3758.79     75.77 o 
   0   4   2     3324.68     3420.22     50.29 o 
   1   4   2     3060.08     2898.37     48.00 o 
   2   4   2     2460.24     2148.13     38.27 o 
   3   4   2     3080.87     2872.07     51.74 o 
   4   4   2     3686.44     3771.70     56.32 o 
   5   4   2     3981.64     3990.41     69.47 o 
   6   4   2     1566.00     1585.80     32.60 o 
   7   4   2      713.52      751.83     26.44 o 
   8   4   2     1574.96     1591.81     36.77 o 
   9   4   2     1190.32     1204.57     32.21 o 
  10   4   2      469.08      478.94     45.93 o 
  11   4   2      138.74       46.64     31.83 o 
  12   4   2       27.48       18.21     14.63 o 
 -11   5   2      178.65      145.25     35.60 o 
 -10   5   2       30.32       50.81     24.58 o 
  -9   5   2      253.10      106.40     87.76 o 
  -8   5   2      566.73      498.68    115.67 o 
  -7   5   2      423.83      420.50     12.08 o 
  -6   5   2      743.42      775.96     21.93 o 
  -5   5   2     1024.08     1055.93     30.26 o 
  -4   5   2     1319.31     1379.59     37.18 o 
  -3   5   2     4142.13     4196.31     68.99 o 
  -2   5   2     3337.38     3306.59     55.30 o 
  -1   5   2     1110.06     1095.26     31.71 o 
   0   5   2      887.57      914.77     37.83 o 
   1   5   2     2122.07     2105.07     46.17 o 
   2   5   2      790.99      814.35     24.47 o 
   3   5   2     1316.90     1238.20     41.66 o 
   4   5   2     1015.83     1018.34     28.36 o 
   5   5   2     1980.76     2076.25     49.62 o 
   6   5   2     4767.64     4818.40     86.96 o 
   7   5   2     3192.38     3225.59     74.44 o 
   8   5   2     1366.75     1385.64     43.87 o 
   9   5   2      524.67      549.70     69.41 o 
  10   5   2      332.77      234.79    105.75 o 
  11   5   2      447.00      293.95    132.57 o 
 -10   6   2      144.51      123.28     44.72 o 
  -9   6   2      120.30       90.66     52.76 o 
  -8   6   2      189.68      214.03     74.66 o 
  -7   6   2      405.76      349.94      9.74 o 
  -6   6   2      506.81      561.52     19.03 o 
  -5   6   2       15.34       21.09      8.70 o 
  -4   6   2      142.24      144.74     16.62 o 
  -3   6   2      548.39      561.12     27.72 o 
  -2   6   2     1162.11     1116.11     41.04 o 
  -1   6   2     2513.13     2568.29     52.14 o 
   0   6   2       16.44       21.57     10.32 o 
   1   6   2      117.13      114.98     16.82 o 
   2   6   2      888.21      884.12     37.66 o 
   3   6   2      653.97      649.26     28.71 o 
   4   6   2      420.65      442.91     28.18 o 
   5   6   2      104.27      133.30     17.57 o 
   6   6   2       66.25       63.03     15.48 o 
   7   6   2      108.99       83.63     15.64 o 
   8   6   2      210.44      147.86     22.26 o 
   9   6   2      127.92       54.00     38.31 o 
  -7   7   2       25.30       15.10     39.05 o 
  -6   7   2      142.55      129.76     58.86 o 
  -5   7   2      316.52      306.33     19.84 o 
  -4   7   2       91.71      113.30     23.06 o 
  -3   7   2        4.13        0.29     10.12 o 
  -2   7   2       34.45       56.50     13.65 o 
  -1   7   2      515.44      523.89     27.47 o 
   0   7   2      167.36      167.85     21.46 o 
   1   7   2      109.58      116.88     17.16 o 
   2   7   2        8.22       14.81     13.67 o 
   3   7   2       19.32       34.87     18.79 o 
   4   7   2      123.31      151.86     21.41 o 
   5   7   2      243.41      267.73     27.19 o 
   6   7   2      202.47      181.29     25.14 o 
   7   7   2      186.02      131.73     39.35 o 
  -2   8   2      622.03      690.43     87.78 o 
  -1   8   2      934.98      987.20     37.86 o 
   0   8   2      818.09      847.82     35.33 o 
   1   8   2      525.72      550.08     36.47 o 
   2   8   2      223.05      245.69     28.12 o 
 -14   1   3      396.57      283.07     50.44 o 
 -13   1   3       24.88       27.98     11.72 o 
 -12   1   3      594.52      587.84     25.31 o 
 -11   1   3      338.29      370.94     21.63 o 
 -10   1   3      573.87      613.38     22.73 o 
  -9   1   3     1571.73     1636.83     30.56 o 
  -8   1   3      760.29      800.14     19.53 o 
  -7   1   3      666.10      660.73     13.77 o 
  -6   1   3     2959.77     2949.58     31.98 o 
  -5   1   3     7202.55     7419.11     66.19 o 
  -4   1   3     4254.97     4274.31     39.33 o 
  -3   1   3    15617.62    16143.94    212.10 o 
  -2   1   3    12157.76    12717.21    189.11 o 
  -1   1   3      631.42      693.11      9.50 o 
   0   1   3    27843.62    28141.79    296.01 o 
   1   1   3      557.93      605.93     24.03 o 
   2   1   3      916.13      940.77     15.87 o 
   3   1   3      730.31      745.91     15.46 o 
   4   1   3     1552.41     1406.47     25.17 o 
   5   1   3    10526.60    10265.73    118.81 o 
   6   1   3    13566.66    13688.18    167.41 o 
   7   1   3     4224.68     4132.40     68.47 o 
   8   1   3     2064.63     1997.99     45.53 o 
   9   1   3     1206.23     1288.96     37.47 o 
  10   1   3      237.09      248.23     24.54 o 
  11   1   3      142.40      201.37     23.75 o 
  12   1   3     1659.78     1725.45     53.71 o 
  13   1   3      783.73      885.30     42.33 o 
  14   1   3      419.94      265.12     75.59 o 
 -14   2   3      439.29      195.32     77.11 o 
 -13   2   3      893.51      856.34     47.34 o 
 -12   2   3     1610.06     1471.37     56.49 o 
 -11   2   3     1725.85     1706.75     46.80 o 
 -10   2   3     1005.81      933.16     26.32 o 
  -9   2   3      170.28      221.30     11.01 o 
  -8   2   3     3184.87     3228.17     71.55 o 
  -7   2   3     1119.99     1149.21     18.02 o 
  -6   2   3     1533.57     1581.27     17.02 o 
  -5   2   3     3384.54     3298.78     44.79 o 
  -4   2   3      986.11      906.39     19.10 o 
  -3   2   3     2538.01     2468.74     55.12 o 
  -2   2   3     4676.78     4549.01     47.72 o 
  -1   2   3     2870.69     2733.40     50.13 o 
   0   2   3     7013.00     6933.69     71.88 o 
   1   2   3      116.96       98.64      5.08 o 
   2   2   3       37.23       57.34      5.48 o 
   3   2   3       64.08       80.95      7.12 o 
   4   2   3     6123.38     6284.63     72.88 o 
   5   2   3     3430.99     3263.93     45.07 o 
   6   2   3     3334.62     3142.50     49.01 o 
   7   2   3      571.25      568.70     22.29 o 
   8   2   3      137.75      128.83     16.30 o 
   9   2   3      356.70      318.26     21.87 o 
  10   2   3      218.40      223.43     19.88 o 
  11   2   3       43.41       56.31     15.39 o 
  12   2   3        4.57        8.64     11.82 o 
  13   2   3       19.39       18.61     14.56 o 
  14   2   3        4.31      -14.46     17.16 o 
 -13   3   3      659.87      702.69     92.79 o 
 -12   3   3      509.43      455.00     79.34 o 
 -11   3   3      476.92      587.63     40.01 o 
 -10   3   3     1511.13     1675.66     60.78 o 
  -9   3   3     1857.71     1996.60     59.69 o 
  -8   3   3     1646.25     1701.96     45.47 o 
  -7   3   3      581.26      585.11     25.22 o 
  -6   3   3     1143.03     1106.28     38.88 o 
  -5   3   3     3123.01     3199.87     87.53 o 
  -4   3   3     5936.53     5976.80     65.57 o 
  -3   3   3     3651.19     3551.79     44.38 o 
  -2   3   3     7732.23     7694.68    113.25 o 
  -1   3   3     7768.35     7389.10     84.15 o 
   0   3   3     7670.24     7395.62     90.99 o 
   1   3   3     7983.23     7850.44    101.43 o 
   2   3   3    18225.59    18569.45    218.23 o 
   3   3   3     8990.87     9137.55    104.29 o 
   4   3   3     3613.16     3384.97     44.18 o 
   5   3   3     1814.89     1578.29     28.17 o 
   6   3   3     2771.09     2761.71     45.13 o 
   7   3   3     3132.73     3055.67     50.08 o 
   8   3   3     3367.90     3436.14     73.64 o 
   9   3   3     1426.34     1504.65     47.76 o 
  10   3   3      570.92      556.81     31.44 o 
  11   3   3      721.55      745.40     31.60 o 
  12   3   3      915.36      885.26     39.98 o 
  13   3   3      997.28      992.87     44.63 o 
 -12   4   3       76.73       61.06     30.24 o 
 -11   4   3      399.30      356.03     75.01 o 
 -10   4   3       78.26       88.10     23.31 o 
  -9   4   3      590.49      639.41     39.77 o 
  -8   4   3      178.70      214.72     23.64 o 
  -7   4   3       38.11       63.10     30.75 o 
  -6   4   3        4.50        5.30     16.17 o 
  -5   4   3      588.10      616.10     10.94 o 
  -4   4   3     1341.91     1476.68     24.63 o 
  -3   4   3      155.41      141.15     10.41 o 
  -2   4   3      487.48      442.57     20.37 o 
  -1   4   3       41.10       51.38      7.87 o 
   0   4   3       28.29       14.89      7.05 o 
   1   4   3        3.16        6.61      6.04 o 
   2   4   3      154.37      133.51     12.45 o 
   3   4   3     1445.75     1454.00     33.10 o 
   4   4   3      213.75      176.54     15.98 o 
   5   4   3       83.04       81.84     12.67 o 
   6   4   3       99.04       96.30     16.50 o 
   7   4   3      120.16      116.22     15.98 o 
   8   4   3      462.45      436.69     24.98 o 
   9   4   3        0.80       10.47      9.88 o 
  10   4   3      104.64       70.71     22.20 o 
  11   4   3        8.27       11.67     11.28 o 
  12   4   3       21.61       10.08     12.47 o 
 -11   5   3       55.34       49.16     29.84 o 
 -10   5   3      278.44      287.67     89.06 o 
  -9   5   3      529.92      532.40    153.98 o 
  -8   5   3      344.73      326.53     61.70 o 
  -7   5   3       70.54       58.25     37.44 o 
  -6   5   3      211.92      204.35      8.63 o 
  -5   5   3     1274.68     1330.65     25.90 o 
  -4   5   3     1691.67     1828.63     42.72 o 
  -3   5   3      267.89      273.65     14.88 o 
  -2   5   3       71.14       69.51      9.96 o 
  -1   5   3       21.83       27.97      9.11 o 
   0   5   3     1377.07     1370.89     44.54 o 
   1   5   3     1062.22      925.66     40.81 o 
   2   5   3      705.01      624.32     27.26 o 
   3   5   3      625.10      657.22     31.00 o 
   4   5   3      123.93      162.17     23.58 o 
   5   5   3      361.63      410.34     34.95 o 
   6   5   3      684.43      643.25     52.27 o 
   7   5   3      447.08      475.39     33.16 o 
   8   5   3      833.75      853.72     35.02 o 
   9   5   3       38.80       76.20     16.47 o 
  10   5   3      277.24      176.68     80.39 o 
  11   5   3      370.44      153.24     91.52 o 
  -9   6   3      105.25      112.75     24.95 o 
  -8   6   3      102.26      144.06     55.56 o 
  -7   6   3       54.66       31.35     38.12 o 
  -6   6   3      433.25      414.86     24.66 o 
  -5   6   3      663.00      667.99     29.49 o 
  -4   6   3     1418.91     1440.26     32.68 o 
  -3   6   3     1973.81     2028.43     38.63 o 
  -2   6   3     1215.08     1239.53     31.97 o 
  -1   6   3      423.32      455.73     21.58 o 
   0   6   3      127.07      122.08     15.86 o 
   1   6   3      279.32      252.36     20.25 o 
   2   6   3      270.56      253.56     22.94 o 
   3   6   3        6.47       13.00      9.92 o 
   4   6   3       19.84       20.39     11.36 o 
   5   6   3        5.09        6.07     12.03 o 
   6   6   3        3.15       -1.04      7.93 o 
   7   6   3       92.76       85.59     27.58 o 
   8   6   3       33.93       19.32     18.33 o 
   9   6   3       15.57        2.43      9.45 o 
  -7   7   3      923.29      950.44    120.62 o 
  -6   7   3     1156.74     1275.71    120.20 o 
  -5   7   3     1061.67     1073.00     33.96 o 
  -4   7   3     2139.67     2117.05     42.94 o 
  -3   7   3     2481.33     2540.08     57.67 o 
  -2   7   3     1365.87     1412.06     35.75 o 
  -1   7   3      906.57      943.14     30.94 o 
   0   7   3      576.88      607.55     31.63 o 
   1   7   3     1643.91     1667.95     54.59 o 
   2   7   3     1373.72     1404.19     50.24 o 
   3   7   3     1323.81     1367.87     45.40 o 
   4   7   3     1367.29     1384.49     50.55 o 
   5   7   3     1431.41     1487.30     53.16 o 
   6   7   3     2081.96     2167.91     63.92 o 
   7   7   3     1758.16     1796.78     48.95 o 
  -1   8   3      149.71      148.66     28.67 o 
   0   8   3       18.47       16.37     13.04 o 
   1   8   3        5.19       -6.02     13.04 o 
 -14   0   4      269.03      232.23     72.47 o 
 -13   0   4      348.18      231.75     28.72 o 
 -12   0   4        6.27       23.87     16.34 o 
 -11   0   4      681.04      666.62     56.02 o 
 -10   0   4      254.84      307.91     28.01 o 
  -9   0   4      491.02      496.80     26.39 o 
  -8   0   4      178.90      182.43     16.63 o 
  -7   0   4       99.32      148.95     12.43 o 
  -6   0   4      866.93      972.78     20.51 o 
  -5   0   4     2760.28     2750.11     47.02 o 
  -4   0   4    14249.06    14639.72    205.90 o 
  -3   0   4    26304.97    27762.92    403.91 o 
  -2   0   4      558.93      655.18     12.37 o 
  -1   0   4     2867.10     3028.95     46.72 o 
   0   0   4     6876.88     6804.00     99.58 o 
   1   0   4    15770.61    15596.95    253.99 o 
   2   0   4     3860.57     3918.94     74.32 o 
   3   0   4     9335.96     8966.71    152.55 o 
   4   0   4     9084.74     9778.62    174.48 o 
   5   0   4     8043.25     9031.59    168.58 o 
   6   0   4      396.94      409.16     27.70 o 
   7   0   4       52.09       95.71     17.10 o 
   8   0   4      282.72      264.88     34.79 o 
   9   0   4      517.38      534.59     36.44 o 
  10   0   4       50.73       71.65     25.10 o 
  11   0   4      333.60      367.88     38.69 o 
  12   0   4      375.83      388.31     43.16 o 
  13   0   4       63.54       78.45     30.52 o 
  14   0   4      276.21      223.17     62.02 o 
 -14   1   4      459.36      451.77     62.01 o 
 -13   1   4      187.65      213.05     24.68 o 
 -12   1   4      481.84      545.55     23.28 o 
 -11   1   4      553.13      612.58     24.68 o 
 -10   1   4     2940.72     2987.04     48.48 o 
  -9   1   4     4573.50     4798.79     62.81 o 
  -8   1   4     1799.13     1844.27     26.72 o 
  -7   1   4     1725.35     1724.41     29.38 o 
  -6   1   4     3475.96     3507.64     41.18 o 
  -5   1   4     5569.98     5519.35     63.37 o 
  -4   1   4     9338.11     9193.92     77.74 o 
  -3   1   4      135.67      116.11      4.62 o 
  -2   1   4     2896.48     2973.96     23.75 o 
  -1   1   4     2445.31     2495.75     29.65 o 
   0   1   4    23171.79    23132.42    279.80 o 
   1   1   4      412.57      361.50     11.54 o 
   2   1   4     9600.96     8937.91    118.09 o 
   3   1   4       95.60       97.09      8.51 o 
   4   1   4      222.17      242.34     13.98 o 
   5   1   4     8672.31     8413.50    105.09 o 
   6   1   4     4374.12     4254.26     67.12 o 
   7   1   4     3227.78     3295.46     54.31 o 
   8   1   4     1981.69     2077.07     44.93 o 
   9   1   4     2230.36     2333.51     50.68 o 
  10   1   4     1654.87     1891.69     48.93 o 
  11   1   4     2147.69     2257.12     63.03 o 
  12   1   4      628.68      687.92     40.82 o 
  13   1   4      398.84      449.27     34.29 o 
  14   1   4      709.52      733.56     45.73 o 
 -14   2   4        7.21       17.91     25.21 o 
 -13   2   4       70.25       23.68     11.21 o 
 -12   2   4       19.93       19.39     12.65 o 
 -11   2   4       37.14       26.33     10.03 o 
 -10   2   4       12.43       22.39     13.34 o 
  -9   2   4      769.51      785.62     28.63 o 
  -8   2   4      210.69      209.07      9.39 o 
  -7   2   4     1132.65     1137.56     31.78 o 
  -6   2   4      723.57      722.04     25.06 o 
  -5   2   4        6.99       19.79      8.57 o 
  -4   2   4     2518.47     2546.97     46.27 o 
  -3   2   4      206.26      194.60      3.98 o 
  -2   2   4        5.68        6.64      1.43 o 
  -1   2   4      735.70      643.45     12.66 o 
   0   2   4      437.67      398.69      8.06 o 
   1   2   4      361.05      349.53      7.97 o 
   2   2   4      660.27      546.84     11.81 o 
   3   2   4     1431.54     1406.91     24.38 o 
   4   2   4      444.99      613.59     20.46 o 
   5   2   4      390.00      376.13     18.05 o 
   6   2   4       32.80       31.30      9.28 o 
   7   2   4       14.37       18.54      9.37 o 
   8   2   4        2.30       -5.55      8.38 o 
   9   2   4     2729.47     2817.05     62.88 o 
  10   2   4       42.95       43.70     18.07 o 
  11   2   4       10.26        3.62     10.77 o 
  12   2   4       66.88       61.97     20.08 o 
  13   2   4       33.55       53.47     24.28 o 
 -13   3   4      391.00        1.13     19.82 o 
 -12   3   4      154.30       90.28     50.58 o 
 -11   3   4      285.45      296.46     58.61 o 
 -10   3   4      176.50      188.52     27.93 o 
  -9   3   4      839.93      884.79     41.37 o 
  -8   3   4     3921.53     4159.85     88.07 o 
  -7   3   4      610.74      636.46     34.46 o 
  -6   3   4      659.83      668.20     27.45 o 
  -5   3   4     2164.16     2115.80     44.72 o 
  -4   3   4     1136.59      991.63     55.47 o 
  -3   3   4     8741.12     9029.46    136.47 o 
  -2   3   4     5535.32     5284.89     75.64 o 
  -1   3   4     4295.21     4228.72     79.62 o 
   0   3   4     3142.88     3178.23     41.14 o 
   1   3   4    13016.20    13043.18    141.86 o 
   2   3   4     6090.50     5869.06     61.69 o 
   3   3   4     6028.28     5862.28     67.19 o 
   4   3   4     3239.30     3100.59     46.97 o 
   5   3   4      245.30      233.84     16.74 o 
   6   3   4      997.39     1000.94     28.01 o 
   7   3   4     2188.54     2056.22     44.74 o 
   8   3   4      545.81      564.09     29.96 o 
   9   3   4     1754.19     1766.71     45.65 o 
  10   3   4       25.39       37.31     17.84 o 
  11   3   4      347.20      358.65     32.35 o 
  12   3   4      486.64      458.71     46.35 o 
  13   3   4      409.92      345.28     70.98 o 
 -12   4   4      324.28      325.74     65.67 o 
 -11   4   4      376.93      324.33     74.08 o 
 -10   4   4       16.19       42.13     24.36 o 
  -9   4   4       47.85       70.29     18.87 o 
  -8   4   4       88.50      106.23     19.47 o 
  -7   4   4       51.03       68.07     15.59 o 
  -6   4   4      159.56      188.23     37.10 o 
  -5   4   4       14.30       33.54     22.02 o 
  -4   4   4      566.34      605.15     15.95 o 
  -3   4   4        5.46        7.78      8.13 o 
  -2   4   4        2.05        3.20      4.85 o 
  -1   4   4      488.11      577.83     16.87 o 
   0   4   4      235.20      222.62     11.97 o 
   1   4   4      567.77      592.52     27.54 o 
   2   4   4      966.27      934.56     28.13 o 
   3   4   4       48.45       63.12     13.33 o 
   4   4   4       18.91       32.47      8.86 o 
   5   4   4      336.37      360.03     17.63 o 
   6   4   4      296.73      330.59     22.37 o 
   7   4   4       15.10       28.00     10.47 o 
   8   4   4      194.25      216.03     20.12 o 
   9   4   4       68.24       49.98     14.63 o 
  10   4   4      811.09      840.53     33.93 o 
  11   4   4       75.91       59.56     24.72 o 
  12   4   4      193.39      122.59     40.59 o 
 -11   5   4      762.46      914.68     56.31 o 
 -10   5   4     1015.17     1066.05     54.03 o 
  -9   5   4     1258.00     1318.51     53.85 o 
  -8   5   4     1512.24     1530.59     73.55 o 
  -7   5   4     2218.59     2355.54    115.29 o 
  -6   5   4     2756.04     2919.70    120.81 o 
  -5   5   4     4494.46     4635.83     62.84 o 
  -4   5   4     6443.65     6614.42     94.50 o 
  -3   5   4     4296.41     4347.87     64.76 o 
  -2   5   4     2761.46     2849.94     49.05 o 
  -1   5   4     2591.81     2608.10     55.76 o 
   0   5   4     2366.48     2348.36     40.35 o 
   1   5   4     6950.63     7004.81     93.31 o 
   2   5   4     4698.65     4702.98     76.65 o 
   3   5   4     4403.89     4482.89     82.32 o 
   4   5   4     3175.53     3117.72     67.61 o 
   5   5   4     2539.76     2559.96     52.36 o 
   6   5   4     3973.18     3918.27     88.53 o 
   7   5   4     3544.14     3518.26     82.66 o 
   8   5   4     1760.41     1826.56     53.27 o 
   9   5   4      662.28      666.79     29.20 o 
  10   5   4      477.44      482.49     62.08 o 
  11   5   4      691.86      692.20     32.01 o 
  -9   6   4        1.35        1.37     20.97 o 
  -8   6   4        0.87       -3.05     14.86 o 
  -7   6   4       58.13       82.62     44.80 o 
  -6   6   4       72.42       56.98      7.78 o 
  -5   6   4        1.03        3.08      6.78 o 
  -4   6   4       41.02       14.81      8.29 o 
  -3   6   4      400.37      354.44     39.86 o 
  -2   6   4      106.15      100.21     12.20 o 
  -1   6   4        1.27       -1.30      6.27 o 
   0   6   4      117.98      131.42     17.05 o 
   1   6   4      473.59      460.78     25.64 o 
   2   6   4       61.15       62.57     13.05 o 
   3   6   4        3.59        4.14      8.47 o 
   4   6   4       13.59       -2.06     11.35 o 
   5   6   4        7.97        2.76      9.23 o 
   6   6   4       15.36       44.09     16.76 o 
   7   6   4        3.35       10.42     16.83 o 
   8   6   4       25.92       38.89     16.96 o 
   9   6   4       38.79       18.22     13.79 o 
  -7   7   4       22.12       71.75     59.41 o 
  -6   7   4      204.76      243.35     62.93 o 
  -5   7   4      344.67      311.58     17.30 o 
  -4   7   4      736.97      755.21     23.75 o 
  -3   7   4      368.67      398.61     20.07 o 
  -2   7   4       15.58       25.37     10.11 o 
  -1   7   4        6.35       -1.11     11.78 o 
   0   7   4       98.43      118.18     16.45 o 
   1   7   4      129.24      117.21     22.20 o 
   2   7   4      102.08      107.33     27.20 o 
   3   7   4       34.61       24.22     14.89 o 
   4   7   4      158.45      185.58     23.19 o 
   5   7   4      504.84      525.02     33.80 o 
   6   7   4      256.93      241.46     26.93 o 
 -14   1   5      215.45       77.93     53.45 o 
 -13   1   5      214.10      206.32     45.32 o 
 -12   1   5      300.58      364.23     52.15 o 
 -11   1   5      827.99      834.96     33.97 o 
 -10   1   5     1157.86     1218.24     36.82 o 
  -9   1   5     1427.71     1499.49     36.83 o 
  -8   1   5     1429.81     1466.65     34.18 o 
  -7   1   5     3686.20     3619.16     53.75 o 
  -6   1   5     1177.50     1147.75     18.31 o 
  -5   1   5    14791.65    15151.15    142.98 o 
  -4   1   5    21022.17    21656.31    265.98 o 
  -3   1   5     4158.03     4042.99     34.14 o 
  -2   1   5     1790.00     1960.19     20.62 o 
  -1   1   5      759.77      854.01     19.62 o 
   0   1   5     4036.69     4138.22     50.32 o 
   1   1   5    16631.55    16280.90    206.36 o 
   2   1   5    13121.39    12352.32    156.14 o 
   3   1   5     5715.33     5383.64     71.01 o 
   4   1   5     4652.18     4421.13     56.05 o 
   5   1   5     1832.11     1878.23     36.75 o 
   6   1   5     2502.72     2548.55     44.76 o 
   7   1   5     1781.48     1861.91     40.94 o 
   8   1   5     2065.95     2164.07     51.46 o 
   9   1   5      630.57      686.41     32.31 o 
  10   1   5      106.40      134.91     20.20 o 
  11   1   5      724.74      773.76     39.07 o 
  12   1   5      588.17      572.37     40.83 o 
  13   1   5      282.20      229.11     36.58 o 
  14   1   5      240.82      200.76     33.63 o 
 -14   2   5       24.12       14.36     23.88 o 
 -13   2   5        2.51       11.64     13.00 o 
 -12   2   5        1.87        8.67     11.62 o 
 -11   2   5        3.71        5.06      9.92 o 
 -10   2   5       35.55       32.50      9.17 o 
  -9   2   5      710.77      667.49     33.31 o 
  -8   2   5      704.41      677.28     24.55 o 
  -7   2   5      132.80      171.94     20.35 o 
  -6   2   5      314.47      360.54     21.48 o 
  -5   2   5     1069.34     1051.96     34.21 o 
  -4   2   5     1332.72     1369.47     26.24 o 
  -3   2   5     4533.73     4859.74     56.63 o 
  -2   2   5     1067.73     1058.14     19.85 o 
  -1   2   5     1615.13     1493.32     23.10 o 
   0   2   5     1193.63     1119.55     15.59 o 
   1   2   5      707.88      616.06     13.03 o 
   2   2   5     1140.33      997.77     21.49 o 
   3   2   5     8634.24     8234.80     98.07 o 
   4   2   5     2286.04     2202.75     37.68 o 
   5   2   5      502.22      471.42     19.21 o 
   6   2   5      107.05      120.57     13.96 o 
   7   2   5     1015.88     1068.85     37.08 o 
   8   2   5     1154.63     1154.99     42.33 o 
   9   2   5     4464.61     4413.89     86.01 o 
  10   2   5      939.70      996.98     44.09 o 
  11   2   5     1008.95      984.29     44.78 o 
  12   2   5      483.54      508.54     36.75 o 
  13   2   5      658.20      654.45     39.48 o 
 -13   3   5      666.45      639.22    228.23 o 
 -12   3   5      402.48        2.51     26.24 o 
 -11   3   5      948.37     1028.40     63.87 o 
 -10   3   5     1047.35     1155.81     53.10 o 
  -9   3   5     2173.80     2212.27     68.84 o 
  -8   3   5     1863.52     1873.44     64.39 o 
  -7   3   5     4078.66     4408.52     87.27 o 
  -6   3   5     3431.01     3475.41     74.26 o 
  -5   3   5     2963.16     2975.80     54.68 o 
  -4   3   5     4247.07     4316.77     69.63 o 
  -3   3   5     3379.73     3303.08     48.86 o 
  -2   3   5     6904.61     7321.50    134.41 o 
  -1   3   5     6641.02     6376.78     86.12 o 
   0   3   5    12158.36    11955.83    164.94 o 
   1   3   5    17429.48    17085.75    191.54 o 
   2   3   5     8257.29     8020.26     88.13 o 
   3   3   5     3006.29     2596.36     38.92 o 
   4   3   5     2874.20     2736.86     42.80 o 
   5   3   5     2310.79     2305.71     42.07 o 
   6   3   5     1983.51     1921.35     43.83 o 
   7   3   5     1651.41     1622.30     47.35 o 
   8   3   5      494.41      500.51     31.20 o 
   9   3   5      314.22      352.59     29.63 o 
  10   3   5     1773.20     1808.48     56.82 o 
  11   3   5     1167.68     1303.43     48.93 o 
  12   3   5      823.60      835.95     39.61 o 
  13   3   5      743.33      722.09     39.47 o 
 -12   4   5       12.46       11.79     33.56 o 
 -11   4   5       21.29       18.45     18.67 o 
 -10   4   5       95.98       86.68     32.44 o 
  -9   4   5       58.42       57.24     18.14 o 
  -8   4   5      126.89      101.94     25.76 o 
  -7   4   5       80.85       96.61     17.47 o 
  -6   4   5      249.58      263.87     16.84 o 
  -5   4   5      733.59      686.67     20.94 o 
  -4   4   5      196.54      183.89      7.00 o 
  -3   4   5       16.47       12.36      5.98 o 
  -2   4   5      139.31      212.44      9.01 o 
  -1   4   5      159.31      165.87     10.13 o 
   0   4   5      197.01      241.76     13.55 o 
   1   4   5       18.00       13.04      9.46 o 
   2   4   5        9.05        6.25      6.39 o 
   3   4   5        2.68        2.37      6.56 o 
   4   4   5      435.12      457.71     18.41 o 
   5   4   5      394.97      407.00     19.26 o 
   6   4   5      449.92      426.30     25.35 o 
   7   4   5       65.59       49.79     14.13 o 
   8   4   5      231.53      236.60     23.09 o 
   9   4   5       17.89       11.86     12.46 o 
  10   4   5      347.51      124.31     69.31 o 
  11   4   5      363.91      335.51     45.71 o 
  12   4   5       77.99       44.92     22.56 o 
 -11   5   5      418.85      366.45    109.72 o 
 -10   5   5      332.02      299.86    107.45 o 
  -9   5   5      549.80      563.51    174.12 o 
  -8   5   5      310.92      197.01    165.18 o 
  -7   5   5      128.18      168.08     17.39 o 
  -6   5   5      439.19      450.95     22.19 o 
  -5   5   5      885.96      868.31     19.22 o 
  -4   5   5      151.71      140.78     12.09 o 
  -3   5   5      179.18      187.86     12.15 o 
  -2   5   5      280.45      290.22     12.25 o 
  -1   5   5      167.31      169.54     15.08 o 
   0   5   5      519.83      498.17     20.57 o 
   1   5   5     2031.19     1996.69     48.82 o 
   2   5   5      111.23      108.02     18.60 o 
   3   5   5      199.16      195.29     20.01 o 
   4   5   5       72.83       69.59     21.23 o 
   5   5   5      355.13      377.10     23.56 o 
   6   5   5     1188.25     1163.11     42.46 o 
   7   5   5      183.41      185.50     23.58 o 
   8   5   5      105.89      114.99     18.98 o 
   9   5   5      329.52      348.94     30.19 o 
  10   5   5      212.12       46.59     43.26 o 
  11   5   5       43.31       12.43     14.88 o 
  -9   6   5       35.32       44.52     33.03 o 
  -8   6   5       51.78       66.51     24.89 o 
  -7   6   5       70.39       52.35     18.99 o 
  -6   6   5        2.72        9.05     32.93 o 
  -5   6   5        8.16       10.45      6.28 o 
  -4   6   5       67.49       57.02     10.48 o 
  -3   6   5        6.95       17.12      6.20 o 
  -2   6   5      294.18      288.79     18.98 o 
  -1   6   5      559.51      519.44     20.75 o 
   0   6   5      101.16       94.64     18.22 o 
   1   6   5      763.96      771.89     30.27 o 
   2   6   5      580.23      603.34     28.79 o 
   3   6   5     1387.83     1325.66     37.63 o 
   4   6   5     1618.72     1597.96     54.02 o 
   5   6   5      620.72      636.61     46.32 o 
   6   6   5      231.40      235.80     31.66 o 
   7   6   5      169.71      175.83     31.52 o 
   8   6   5      247.85      240.62     26.60 o 
   9   6   5      159.19      124.77     35.21 o 
  -7   7   5     1324.17     1491.11    123.83 o 
  -6   7   5     1890.35     1957.22    129.50 o 
  -5   7   5     1685.00     1894.12    101.05 o 
  -4   7   5     1530.79     1512.77     42.15 o 
  -3   7   5      872.75      897.76     29.96 o 
  -2   7   5      684.99      766.10     30.02 o 
  -1   7   5     1476.05     1441.83     42.93 o 
   0   7   5      948.45      983.42     32.36 o 
   1   7   5     1104.09     1161.92     39.32 o 
   2   7   5     1437.06     1486.40     52.41 o 
   3   7   5     1437.14     1457.08     50.93 o 
   4   7   5     1739.57     1700.20     56.19 o 
   5   7   5     1624.22     1534.49     47.90 o 
   6   7   5      854.89      898.95     46.59 o 
 -14   0   6      238.95      161.99    103.05 o 
 -13   0   6       92.61      132.15     41.08 o 
 -12   0   6     1025.56     1032.09     60.19 o 
 -11   0   6      867.22      978.04     53.36 o 
 -10   0   6      867.58      989.30     43.52 o 
  -9   0   6      905.72      988.73     38.19 o 
  -8   0   6     1157.35     1214.40     40.07 o 
  -7   0   6       52.46       46.60     12.37 o 
  -6   0   6       72.04       61.69     14.17 o 
  -5   0   6     2251.07     2252.98     32.16 o 
  -4   0   6      138.29      190.98     13.77 o 
  -3   0   6     4125.94     3913.73    125.31 o 
  -2   0   6    15288.56    14637.83    241.25 o 
  -1   0   6      634.15      723.10     20.91 o 
   0   0   6    26103.87    25513.53    477.35 o 
   1   0   6      751.40      712.75     30.27 o 
   2   0   6     6342.42     6231.05    113.76 o 
   3   0   6    19042.76    19329.18    392.60 o 
   4   0   6    13861.35    13838.08    282.77 o 
   5   0   6     1806.99     1751.65     55.48 o 
   6   0   6     1920.59     1803.38     71.10 o 
   7   0   6     1811.54     1818.10     80.67 o 
   8   0   6      659.75      686.42     40.45 o 
   9   0   6     2154.35     2246.80     73.32 o 
  10   0   6     1350.66     1433.79     72.79 o 
  11   0   6      568.97      728.60     73.83 o 
  12   0   6     1370.58     1446.46     89.21 o 
  13   0   6      693.16      749.92     80.65 o 
  14   0   6      932.13     1144.69     93.28 o 
 -14   1   6      566.47      230.11    169.43 o 
 -13   1   6      389.69      463.73     85.58 o 
 -12   1   6      893.55     1001.22     37.45 o 
 -11   1   6     1654.93     1829.72     47.26 o 
 -10   1   6     1625.27     1612.51     39.26 o 
  -9   1   6     2187.95     2292.54     43.20 o 
  -8   1   6     2602.63     2689.34     50.20 o 
  -7   1   6     2062.08     2100.41     25.84 o 
  -6   1   6     5656.21     5482.51     57.30 o 
  -5   1   6     8059.32     7956.79     73.91 o 
  -4   1   6     1540.00     1459.38     20.72 o 
  -3   1   6     4987.11     4721.71     59.68 o 
  -2   1   6     4508.94     4384.90     43.08 o 
  -1   1   6     2393.16     2516.22     34.49 o 
   0   1   6    13203.90    12911.86    155.75 o 
   1   1   6     4559.42     4287.38     56.18 o 
   2   1   6     5386.49     5064.03     70.97 o 
   3   1   6     3694.92     3672.77     61.96 o 
   4   1   6     4851.52     4951.34     77.75 o 
   5   1   6     3783.61     3835.03     59.49 o 
   6   1   6     4572.57     4494.09     72.45 o 
   7   1   6      307.56      304.79     21.79 o 
   8   1   6      238.80      244.74     23.53 o 
   9   1   6      473.59      464.87     34.81 o 
  10   1   6      732.28      744.74     37.33 o 
  11   1   6      173.96      205.82     31.06 o 
  12   1   6      727.06      747.04     41.93 o 
  13   1   6       47.89       28.81     19.57 o 
 -14   2   6        1.44       23.57     27.70 o 
 -13   2   6       39.45       21.75      7.03 o 
 -12   2   6        0.17       -0.39      4.29 o 
 -11   2   6        1.84        0.06      4.59 o 
 -10   2   6        8.67        9.86      6.73 o 
  -9   2   6      661.90      596.72     20.13 o 
  -8   2   6      122.93      105.53      5.75 o 
  -7   2   6        7.35       19.18      9.50 o 
  -6   2   6       99.54      104.62     12.61 o 
  -5   2   6      358.83      356.11     14.90 o 
  -4   2   6        6.58        8.84      2.03 o 
  -3   2   6       33.47       24.53      4.27 o 
  -2   2   6      645.45      629.32     22.90 o 
  -1   2   6      467.10      526.80     14.30 o 
   0   2   6      297.40      339.13     11.64 o 
   1   2   6       60.98       83.49      9.19 o 
   2   2   6      893.08     1006.17     19.83 o 
   3   2   6      745.20      834.25     21.71 o 
   4   2   6      771.23      874.28     24.88 o 
   5   2   6       11.46       12.36      8.90 o 
   6   2   6        3.77       -2.05      8.22 o 
   7   2   6      382.21      364.20     23.43 o 
   8   2   6       20.27        3.34      9.25 o 
   9   2   6      124.14      148.06     23.52 o 
  10   2   6       20.51        9.33     13.95 o 
  11   2   6       11.04       -9.33     14.40 o 
  12   2   6        9.47       23.29     19.16 o 
  13   2   6       21.21       11.43     15.67 o 
 -13   3   6      204.23        1.77     20.61 o 
 -12   3   6      249.55        1.65     20.08 o 
 -11   3   6      117.57       78.10     33.55 o 
 -10   3   6      636.53      636.67     38.58 o 
  -9   3   6      124.40      131.90     20.96 o 
  -8   3   6     1484.36     1634.15     49.66 o 
  -7   3   6      565.15      634.07     36.37 o 
  -6   3   6      300.32      313.04     23.79 o 
  -5   3   6      465.49      545.09     16.73 o 
  -4   3   6      574.40      566.43     19.97 o 
  -3   3   6     1849.38     1892.52     27.36 o 
  -2   3   6     2496.63     2508.37     43.01 o 
  -1   3   6     2434.73     2339.91     39.92 o 
   0   3   6      803.22      948.55     28.65 o 
   1   3   6     1156.64     1224.98     25.46 o 
   2   3   6      873.06      828.84     19.62 o 
   3   3   6       16.67       32.64      8.28 o 
   4   3   6     1574.91     1590.84     35.86 o 
   5   3   6      302.55      275.23     19.46 o 
   6   3   6      104.55      115.94     16.57 o 
   7   3   6      137.28      150.86     18.61 o 
   8   3   6      202.99      193.85     21.39 o 
   9   3   6      308.58      342.60     27.30 o 
  10   3   6      391.06      428.81     36.53 o 
  11   3   6      154.37      140.65     35.69 o 
  12   3   6      119.60      102.27     27.73 o 
  13   3   6      192.86      153.03     26.24 o 
 -12   4   6      244.39      107.44     86.95 o 
 -11   4   6       48.80       37.48     27.56 o 
 -10   4   6       79.61       63.72     31.22 o 
  -9   4   6     1420.76     1591.18     54.79 o 
  -8   4   6     1312.57     1372.67     45.06 o 
  -7   4   6     1729.05     1763.13     56.71 o 
  -6   4   6      615.40      588.22     20.93 o 
  -5   4   6      152.20      167.06     15.14 o 
  -4   4   6     3843.32     3920.36     39.90 o 
  -3   4   6     6033.85     5923.77     91.17 o 
  -2   4   6     3207.50     3123.35     38.98 o 
  -1   4   6     4027.36     3928.30     69.83 o 
   0   4   6     2743.04     2588.76     37.33 o 
   1   4   6      967.80      917.52     27.90 o 
   2   4   6     2008.20     1949.83     34.13 o 
   3   4   6     3198.07     3157.73     46.18 o 
   4   4   6     1117.78     1047.77     33.41 o 
   5   4   6     2270.49     2222.15     46.60 o 
   6   4   6     1923.84     1920.13     54.24 o 
   7   4   6     1514.50     1584.70     48.00 o 
   8   4   6     5912.09     5840.08    113.52 o 
   9   4   6     2255.74     2224.74     66.70 o 
  10   4   6     1007.32      956.17     41.86 o 
  11   4   6      899.41      962.90     51.93 o 
  12   4   6      939.44      947.68     45.26 o 
 -11   5   6      506.65      521.64    154.64 o 
 -10   5   6      708.12      774.86     43.72 o 
  -9   5   6      721.72      794.07     40.04 o 
  -8   5   6      953.74      959.87     49.02 o 
  -7   5   6     1803.71     1788.16     83.33 o 
  -6   5   6     2622.19     2652.81     79.04 o 
  -5   5   6     2645.27     2693.08     91.41 o 
  -4   5   6     2303.19     2376.72     37.17 o 
  -3   5   6      555.28      581.07     20.79 o 
  -2   5   6      632.37      602.07     22.52 o 
  -1   5   6     1117.36     1095.42     21.91 o 
   0   5   6      453.50      465.77     16.69 o 
   1   5   6     2039.26     2058.91     44.85 o 
   2   5   6     3511.08     3452.20     60.98 o 
   3   5   6     2416.90     2386.23     51.28 o 
   4   5   6     1863.52     1751.73     40.12 o 
   5   5   6      646.98      635.23     28.33 o 
   6   5   6      130.97       97.31     31.65 o 
   7   5   6      645.29      657.44     32.31 o 
   8   5   6      596.76      626.71     37.44 o 
   9   5   6      200.01      152.73     27.90 o 
  10   5   6      125.18       70.45     31.38 o 
  -9   6   6      145.84       38.89     63.78 o 
  -8   6   6       98.65       74.96     70.84 o 
  -7   6   6       95.76       85.56     17.21 o 
  -6   6   6       64.57       55.76     12.96 o 
  -5   6   6       61.45       60.99      6.94 o 
  -4   6   6      113.74       94.70      6.28 o 
  -3   6   6      691.98      754.97     22.36 o 
  -2   6   6      497.35      487.63     16.91 o 
  -1   6   6      377.46      419.52     18.30 o 
   0   6   6       14.06       24.86     10.62 o 
   1   6   6      247.04      271.50     18.62 o 
   2   6   6      885.77      856.73     33.96 o 
   3   6   6      611.89      589.07     32.09 o 
   4   6   6      205.31      200.94     27.18 o 
   5   6   6      107.60      115.06     22.23 o 
   6   6   6      205.69      195.73     27.66 o 
   7   6   6      374.00      272.81     36.62 o 
   8   6   6       91.14      117.91     25.68 o 
  -6   7   6       53.05       18.28     46.31 o 
  -5   7   6      390.72      332.11    242.94 o 
  -4   7   6      430.12      392.59     66.45 o 
  -3   7   6       45.89       57.81     24.43 o 
  -2   7   6       70.61       64.86     18.33 o 
  -1   7   6       94.86       90.87     13.93 o 
   0   7   6      243.36      259.05     20.12 o 
   1   7   6      337.37      349.55     25.00 o 
   2   7   6      291.42      316.60     34.41 o 
   3   7   6       52.54       37.65     15.56 o 
   4   7   6        8.47       23.10     18.03 o 
   5   7   6       31.24       18.54     18.05 o 
   6   7   6      141.17      129.75     26.78 o 
 -14   1   7       63.54       37.65     23.19 o 
 -13   1   7       81.05       69.82     20.95 o 
 -12   1   7       19.03       38.84     16.73 o 
 -11   1   7      367.09      408.18     24.51 o 
 -10   1   7      393.09      380.36     16.44 o 
  -9   1   7     1266.30     1286.40     25.37 o 
  -8   1   7     1335.69     1463.24     23.52 o 
  -7   1   7      265.85      331.07     17.13 o 
  -6   1   7     1026.63      984.70     16.77 o 
  -5   1   7     2358.40     2176.25     25.56 o 
  -4   1   7      150.30      160.44      9.45 o 
  -3   1   7      525.98      490.66     10.14 o 
  -2   1   7       14.70        9.00      4.21 o 
  -1   1   7      119.11       96.79      9.99 o 
   0   1   7      991.23     1065.94     22.13 o 
   1   1   7     5066.45     5085.24     71.95 o 
   2   1   7     1002.56     1018.04     25.56 o 
   3   1   7      806.37      821.23     25.05 o 
   4   1   7      227.05      285.58     21.66 o 
   5   1   7      296.97      342.61     23.81 o 
   6   1   7     1003.89     1033.07     32.31 o 
   7   1   7      495.85      536.75     29.79 o 
   8   1   7       77.15       77.40     19.17 o 
   9   1   7       47.68       55.71     19.03 o 
  10   1   7        7.66        9.11     15.02 o 
  11   1   7        8.81       22.10     17.55 o 
  12   1   7       75.57       33.80     19.16 o 
  13   1   7       46.75       18.49     19.30 o 
 -13   2   7      682.87      800.25    151.97 o 
 -12   2   7      809.34      893.07     52.24 o 
 -11   2   7      450.23      383.03     40.68 o 
 -10   2   7     1429.76     1403.62     58.63 o 
  -9   2   7     2728.26     2710.90     90.08 o 
  -8   2   7     6311.34     6545.63    122.80 o 
  -7   2   7     2569.73     2629.09     66.45 o 
  -6   2   7     1217.40     1217.89     32.07 o 
  -5   2   7      652.77      705.37     19.61 o 
  -4   2   7     3335.08     3171.81     68.66 o 
  -3   2   7    15987.14    15944.30    306.03 o 
  -2   2   7    16195.42    15681.94    427.90 o 
  -1   2   7     9502.81     9423.52    172.46 o 
   0   2   7     6640.34     6099.28     69.44 o 
   1   2   7     1208.55      993.12     18.37 o 
   2   2   7     5311.92     5119.73     63.19 o 
   3   2   7     4174.24     4003.97     54.89 o 
   4   2   7     7690.16     7576.71    107.35 o 
   5   2   7     5138.32     4990.42     78.33 o 
   6   2   7     2456.86     2506.23     57.43 o 
   7   2   7     4905.88     5036.66    102.50 o 
   8   2   7     6353.90     6778.58    118.29 o 
   9   2   7     7586.80     7816.06    141.38 o 
  10   2   7     1227.36     1360.18     53.99 o 
  11   2   7     1163.71     1227.99     58.39 o 
  12   2   7      950.23     1019.04     49.25 o 
  13   2   7      835.81      949.13     65.52 o 
 -13   3   7      155.77        0.77     17.74 o 
 -12   3   7      402.71       -1.11     18.44 o 
 -11   3   7      681.08      730.88     55.13 o 
 -10   3   7      206.29      232.69     29.51 o 
  -9   3   7      718.50      753.64     37.71 o 
  -8   3   7       38.20       29.50     13.34 o 
  -7   3   7      488.44      526.75     34.78 o 
  -6   3   7      740.95      744.35     23.35 o 
  -5   3   7      777.24      701.16     23.59 o 
  -4   3   7     1733.21     1744.66     20.27 o 
  -3   3   7     2611.32     2522.93     35.17 o 
  -2   3   7     1265.50     1294.10     27.69 o 
  -1   3   7     1856.95     2004.37     36.68 o 
   0   3   7     1501.07     1700.71     27.81 o 
   1   3   7       11.38       20.01      7.01 o 
   2   3   7       12.81       29.32      8.18 o 
   3   3   7      148.50      181.64     14.53 o 
   4   3   7        6.54       19.90      9.67 o 
   5   3   7      713.86      699.58     26.76 o 
   6   3   7       15.55       24.24     13.79 o 
   7   3   7      735.07      734.36     34.08 o 
   8   3   7       18.11       32.09     17.49 o 
   9   3   7      133.10      159.05     23.52 o 
  10   3   7       69.86       63.60     21.79 o 
  11   3   7       84.54       79.61     27.49 o 
  12   3   7      104.95       77.05     27.43 o 
 -12   4   7       51.62       15.15     25.98 o 
 -11   4   7      221.87       -2.98     28.50 o 
 -10   4   7      319.11      246.63     83.60 o 
  -9   4   7      157.70      151.62     30.44 o 
  -8   4   7       17.43       11.11     15.55 o 
  -7   4   7      420.55      451.33     40.22 o 
  -6   4   7      607.88      633.54     36.08 o 
  -5   4   7      104.79      107.29     20.04 o 
  -4   4   7       63.71       55.85      8.77 o 
  -3   4   7        7.04       10.35      5.57 o 
  -2   4   7      481.13      509.23     28.28 o 
  -1   4   7      151.57      159.94     17.26 o 
   0   4   7      182.02      162.63     21.06 o 
   1   4   7      943.39      902.54     37.17 o 
   2   4   7      870.66      869.00     26.50 o 
   3   4   7      153.39      158.79     15.59 o 
   4   4   7        9.12        8.06     10.02 o 
   5   4   7       17.57       27.00     13.97 o 
   6   4   7      123.54      127.39     21.74 o 
   7   4   7      415.50      433.37     28.84 o 
   8   4   7      710.58      715.24     37.14 o 
   9   4   7      203.30      193.11     27.68 o 
  10   4   7      202.73      150.75     26.72 o 
  11   4   7      113.34       65.21     22.01 o 
 -11   5   7      221.76      196.25     58.71 o 
 -10   5   7      225.07      147.16     64.76 o 
  -9   5   7       67.56       38.08     20.52 o 
  -8   5   7      266.69      281.61     90.87 o 
  -7   5   7      183.89      199.48     19.55 o 
  -6   5   7       12.87       10.88     20.07 o 
  -5   5   7       15.99       28.76     23.82 o 
  -4   5   7      359.81      362.42     12.62 o 
  -3   5   7      695.15      709.50     26.62 o 
  -2   5   7       27.03       27.36      8.82 o 
  -1   5   7       16.18       31.54     12.00 o 
   0   5   7        2.77        7.59      5.23 o 
   1   5   7     1233.89     1210.02     28.71 o 
   2   5   7      388.25      363.86     20.67 o 
   3   5   7      142.74      139.98     27.57 o 
   4   5   7       94.52      105.76     20.72 o 
   5   5   7       15.56       26.20     13.74 o 
   6   5   7       45.29       39.11     14.65 o 
   7   5   7      160.81      140.10     22.17 o 
   8   5   7       25.53       22.72     16.63 o 
   9   5   7      101.68       48.97     25.14 o 
  10   5   7        7.32       11.17     15.71 o 
  -9   6   7      874.71      973.43    117.75 o 
  -8   6   7      682.51      801.78    125.82 o 
  -7   6   7      521.88      418.01    155.89 o 
  -6   6   7      481.05      448.87    159.03 o 
  -5   6   7      502.16      440.81     53.93 o 
  -4   6   7     1851.51     1943.56     51.14 o 
  -3   6   7     1909.15     1996.61     61.76 o 
  -2   6   7     1303.98     1378.54     45.06 o 
  -1   6   7     2387.23     2343.45     61.57 o 
   0   6   7     2386.98     2424.15     50.02 o 
   1   6   7     4633.06     4444.02     74.53 o 
   2   6   7     4323.93     4260.03     81.73 o 
   3   6   7     2561.58     2526.94     62.12 o 
   4   6   7     1051.30     1087.01     64.12 o 
   5   6   7      847.21      877.10     52.17 o 
   6   6   7     1084.53     1157.89     87.76 o 
   7   6   7     1104.57     1119.52     63.36 o 
   8   6   7     1046.84     1185.94     68.55 o 
  -6   7   7      579.64      558.94    194.42 o 
  -5   7   7      366.24      268.46    124.76 o 
  -4   7   7       95.92      102.92     49.64 o 
  -3   7   7      107.77       84.47     16.67 o 
  -2   7   7      140.12      149.20     31.89 o 
  -1   7   7      306.11      321.93     19.96 o 
   0   7   7      319.74      346.77     26.29 o 
   1   7   7      148.52      151.35     24.07 o 
   2   7   7      362.05      360.35     23.88 o 
   3   7   7      546.75      507.67     31.36 o 
   4   7   7      343.76      249.67     43.38 o 
   5   7   7      227.58      176.80     43.28 o 
 -14   0   8      793.28      781.17     60.43 o 
 -13   0   8     1030.57     1135.46     66.46 o 
 -12   0   8      746.55      949.12     56.89 o 
 -11   0   8     1808.98     1862.24     64.08 o 
 -10   0   8     4404.15     4507.29    107.82 o 
  -9   0   8     4732.95     4765.51     81.97 o 
  -8   0   8     2687.84     2833.09     53.32 o 
  -7   0   8     4894.26     4990.57     73.04 o 
  -6   0   8      507.16      499.21     19.46 o 
  -5   0   8     8632.51     8754.90    372.28 o 
  -4   0   8    13035.45    13249.88    592.26 o 
  -3   0   8     8427.78     8182.48    160.88 o 
  -2   0   8    12460.76    12001.58    221.72 o 
  -1   0   8    17667.94    17361.96    480.58 o 
   0   0   8    34041.16    35458.25   1199.40 o 
   1   0   8    54181.04    55012.95   1196.10 o 
   2   0   8    37332.07    35888.61    767.15 o 
   3   0   8     3213.49     3065.03     77.05 o 
   4   0   8     2370.45     2314.29     79.42 o 
   5   0   8     4067.60     4136.55    107.57 o 
   6   0   8     3760.21     3983.66    110.74 o 
   7   0   8     3608.85     3788.77    157.42 o 
   8   0   8     4458.09     4618.92    197.87 o 
   9   0   8     5196.81     5410.81    134.99 o 
  10   0   8     1923.20     2085.91     92.62 o 
  11   0   8      694.78      807.91     69.67 o 
  12   0   8      704.44      873.06     93.94 o 
  13   0   8     1357.48     1448.29     89.16 o 
 -14   1   8       55.91       23.98     13.81 o 
 -13   1   8      127.41       83.97     32.15 o 
 -12   1   8       13.79       17.66     14.09 o 
 -11   1   8      167.47      169.58     16.07 o 
 -10   1   8      133.86       96.02     10.76 o 
  -9   1   8      418.82      391.56     16.10 o 
  -8   1   8      221.84      226.32     11.85 o 
  -7   1   8       26.56       47.02      6.75 o 
  -6   1   8     2608.08     2615.23     31.15 o 
  -5   1   8       62.94       73.83      8.20 o 
  -4   1   8      408.90      378.30     12.31 o 
  -3   1   8       68.35       69.68      8.29 o 
  -2   1   8       37.32       43.02      7.03 o 
  -1   1   8      704.21      638.30     19.75 o 
   0   1   8        0.02        6.72      6.32 o 
   1   1   8     2471.22     2460.83     42.21 o 
   2   1   8      646.69      646.57     25.73 o 
   3   1   8        0.48        2.30      7.90 o 
   4   1   8      362.51      331.37     23.90 o 
   5   1   8      331.13      305.38     25.42 o 
   6   1   8     1062.13     1049.77     39.71 o 
   7   1   8      161.91      163.15     22.45 o 
   8   1   8       21.32       18.60     14.63 o 
   9   1   8      751.75      784.20     40.83 o 
  10   1   8       22.92       33.13     18.85 o 
  11   1   8      101.28      110.26     24.82 o 
  12   1   8       14.52       10.03     18.83 o 
  13   1   8      107.55       33.25     24.85 o 
 -13   2   8       30.08       19.89     21.06 o 
 -12   2   8        1.52        1.09      2.38 o 
 -11   2   8        5.88       10.98      3.83 o 
 -10   2   8      141.65      119.44     12.09 o 
  -9   2   8      111.48       90.30      6.16 o 
  -8   2   8       11.12        4.05     18.03 o 
  -7   2   8       40.08       51.39     14.20 o 
  -6   2   8      134.70      151.41      4.43 o 
  -5   2   8     1737.85     1734.33     30.74 o 
  -4   2   8     1852.65     1861.49     27.16 o 
  -3   2   8      146.25      215.18      5.76 o 
  -2   2   8     4209.73     4090.59     64.22 o 
  -1   2   8     3466.77     3479.09     52.39 o 
   0   2   8      966.16     1055.01     25.38 o 
   1   2   8       18.77       47.19     15.27 o 
   2   2   8      409.60      427.76     16.11 o 
   3   2   8        2.54        9.58      7.94 o 
   4   2   8     1848.25     1828.26     43.37 o 
   5   2   8     2313.26     2392.76     48.59 o 
   6   2   8       74.82       58.76     15.74 o 
   7   2   8      316.29      301.75     28.25 o 
   8   2   8       18.38       31.24     18.87 o 
   9   2   8      142.41      130.19     26.95 o 
  10   2   8      748.55      780.19     47.21 o 
  11   2   8       35.56       49.99     22.53 o 
  12   2   8        9.96       28.88     23.14 o 
  13   2   8        3.94       11.54     20.21 o 
 -13   3   8        8.42       -1.14     14.19 o 
 -12   3   8      153.40       89.04     63.02 o 
 -11   3   8       59.54       30.49     29.68 o 
 -10   3   8      297.22      306.64     41.37 o 
  -9   3   8      117.51      128.76     28.24 o 
  -8   3   8        1.22        4.98      7.35 o 
  -7   3   8      373.50      402.30     28.67 o 
  -6   3   8      707.93      733.52     25.87 o 
  -5   3   8       57.35       74.13     21.07 o 
  -4   3   8      157.21      169.95      9.11 o 
  -3   3   8        0.19        3.70      5.19 o 
  -2   3   8       64.44       81.21      9.09 o 
  -1   3   8      327.31      305.75     18.56 o 
   0   3   8       40.92       36.29      4.76 o 
   1   3   8       54.76       51.37      7.46 o 
   2   3   8       39.45       41.65      9.64 o 
   3   3   8      959.75      973.14     29.84 o 
   4   3   8      489.94      482.86     23.85 o 
   5   3   8      173.51      197.37     20.30 o 
   6   3   8      469.07      457.23     28.79 o 
   7   3   8      352.07      386.54     28.00 o 
   8   3   8       12.03        2.48     10.59 o 
   9   3   8       81.54       59.71     26.08 o 
  10   3   8        4.95       -5.97     15.80 o 
  11   3   8        2.20      -12.50     17.16 o 
  12   3   8       30.91       15.01     20.76 o 
 -12   4   8      560.36      617.41    196.07 o 
 -11   4   8      829.97      689.45    447.06 o 
 -10   4   8      412.04       -1.29     22.77 o 
  -9   4   8     2919.99     3024.20    133.04 o 
  -8   4   8     3733.36     3902.18    112.99 o 
  -7   4   8     1862.21     1921.67     68.05 o 
  -6   4   8     1145.61     1167.78     23.71 o 
  -5   4   8     1769.40     1852.56     71.85 o 
  -4   4   8     2997.17     3040.53     64.90 o 
  -3   4   8     7383.00     7603.10    101.26 o 
  -2   4   8     6246.67     6148.30     95.43 o 
  -1   4   8     2998.72     2983.35     55.73 o 
   0   4   8      818.22      838.39     34.56 o 
   1   4   8     2807.61     2726.84     62.12 o 
   2   4   8     1766.00     1731.49     37.29 o 
   3   4   8     5306.78     5192.52     84.91 o 
   4   4   8     2510.76     2459.30     49.91 o 
   5   4   8     1296.75     1284.30     38.89 o 
   6   4   8     2989.57     2927.51     72.18 o 
   7   4   8     3945.11     3965.55     89.64 o 
   8   4   8     3287.58     3298.89     79.35 o 
   9   4   8     2264.23     2302.03     72.18 o 
  10   4   8     1085.09     1130.54     53.44 o 
  11   4   8      816.15      904.83     53.28 o 
 -10   5   8      206.15      133.94    138.95 o 
  -9   5   8      523.09      471.48     69.75 o 
  -8   5   8      341.84      319.03    219.62 o 
  -7   5   8      196.44      153.66     71.23 o 
  -6   5   8      124.92      104.48     35.92 o 
  -5   5   8      181.10      148.54     36.36 o 
  -4   5   8       22.66       24.11     10.05 o 
  -3   5   8      221.95      205.90     17.12 o 
  -2   5   8       73.02       69.41     13.10 o 
  -1   5   8      245.17      242.59     19.33 o 
   0   5   8       27.44       27.64     12.36 o 
   1   5   8      629.01      597.05     38.26 o 
   2   5   8       16.70       15.97     13.89 o 
   3   5   8       11.75       12.13      9.21 o 
   4   5   8       34.74       43.78     14.20 o 
   5   5   8       39.96       60.86     19.65 o 
   6   5   8      315.21      279.67     25.81 o 
   7   5   8      159.67      139.95     27.03 o 
   8   5   8       33.21       44.32     19.94 o 
   9   5   8       18.82       44.69     19.29 o 
  10   5   8      192.31      134.33     47.59 o 
  -8   6   8      230.09       68.57     71.00 o 
  -7   6   8      219.76      155.10     74.25 o 
  -6   6   8      347.85      301.17    133.72 o 
  -5   6   8       51.21       44.09     32.28 o 
  -4   6   8      105.60       88.53     13.41 o 
  -3   6   8      424.97      400.39     25.02 o 
  -2   6   8      391.07      371.77     27.47 o 
  -1   6   8      599.42      617.11     29.42 o 
   0   6   8      502.74      485.76     29.70 o 
   1   6   8      358.26      392.82     39.03 o 
   2   6   8      981.04      969.69     55.28 o 
   3   6   8      435.59      498.83     54.42 o 
   4   6   8       92.63       57.79     26.99 o 
   5   6   8      145.77      127.16     33.52 o 
   6   6   8      115.50      122.30     27.17 o 
   7   6   8      248.47      243.23     31.95 o 
   8   6   8      318.18      332.42     37.51 o 
  -5   7   8        0.38       -3.92     22.68 o 
  -4   7   8        9.22        5.20     22.13 o 
  -3   7   8        4.58       -4.81     11.64 o 
  -2   7   8        6.72       -2.24     11.98 o 
  -1   7   8      188.25      150.04     37.18 o 
   0   7   8       27.40       62.56     23.54 o 
   1   7   8       49.21       31.53     19.20 o 
   2   7   8       24.25       31.05     25.98 o 
   3   7   8        3.14       -1.47      7.52 o 
   4   7   8       14.73        8.84     20.78 o 
   5   7   8        2.40        6.14     27.38 o 
 -13   1   9        0.30        3.01      5.38 o 
 -12   1   9      189.92      197.87     15.40 o 
 -11   1   9        7.21       16.85      7.59 o 
 -10   1   9      259.01      199.83     14.99 o 
  -9   1   9       15.08       16.50      7.70 o 
  -8   1   9      190.77      210.18     11.78 o 
  -7   1   9       20.29       26.05      5.71 o 
  -6   1   9      276.11      273.99     15.45 o 
  -5   1   9     4207.75     4232.70    101.70 o 
  -4   1   9      455.64      414.36     13.44 o 
  -3   1   9       22.29       36.99      7.70 o 
  -2   1   9        5.51        7.17      5.67 o 
  -1   1   9       42.80       59.74      9.66 o 
   0   1   9     4512.75     4526.93     70.21 o 
   1   1   9      255.82      245.45     17.06 o 
   2   1   9       25.32       45.34     11.73 o 
   3   1   9      330.25      392.32     29.98 o 
   4   1   9      359.25      368.63     29.52 o 
   5   1   9      619.83      684.00     33.96 o 
   6   1   9      765.99      840.48     46.71 o 
   7   1   9      521.81      567.50     32.45 o 
   8   1   9      730.64      742.23     39.61 o 
   9   1   9      495.68      605.95     39.94 o 
  10   1   9      251.75      272.59     39.87 o 
  11   1   9      349.91      339.98     47.82 o 
  12   1   9      233.90      129.55     51.82 o 
  13   1   9       72.31       23.51     20.21 o 
 -13   2   9     1192.27     1382.67     67.36 o 
 -12   2   9     1219.76     1397.24     62.22 o 
 -11   2   9     1005.81     1203.99     66.19 o 
 -10   2   9     1682.47     1733.61     65.64 o 
  -9   2   9     1494.29     1432.95     63.48 o 
  -8   2   9     5706.40     5848.56     89.51 o 
  -7   2   9     3153.99     3529.41     51.11 o 
  -6   2   9     2185.54     2261.69     59.53 o 
  -5   2   9     5901.76     5843.50     77.82 o 
  -4   2   9     5761.93     5727.61    103.97 o 
  -3   2   9     6332.06     6242.19     74.57 o 
  -2   2   9     6926.36     6707.53     80.64 o 
  -1   2   9      592.17      488.73     20.63 o 
   0   2   9     4801.64     4688.60     74.24 o 
   1   2   9     4205.26     4235.50     67.80 o 
   2   2   9     6916.35     6859.56    104.30 o 
   3   2   9     4303.24     4186.19     69.38 o 
   4   2   9     5322.27     5303.24     84.56 o 
   5   2   9     1566.37     1579.20     41.63 o 
   6   2   9     4077.49     4127.33     76.75 o 
   7   2   9     3565.30     3737.48     76.72 o 
   8   2   9     1466.89     1596.31     53.14 o 
   9   2   9     1714.34     1755.82     63.44 o 
  10   2   9     2011.92     2107.09     69.68 o 
  11   2   9      421.59      394.44    132.56 o 
  12   2   9      549.30      682.46     54.45 o 
 -12   3   9        7.65       19.63     29.58 o 
 -11   3   9        6.03       -7.24     19.63 o 
 -10   3   9       12.87       32.98     16.71 o 
  -9   3   9        1.28       12.71     12.68 o 
  -8   3   9        8.11       -0.72      9.19 o 
  -7   3   9       36.67       36.39     13.66 o 
  -6   3   9      294.06      250.80     37.30 o 
  -5   3   9        4.59       19.34     16.04 o 
  -4   3   9       58.75       65.85      6.41 o 
  -3   3   9      129.63      154.09     11.43 o 
  -2   3   9       92.66       81.79     10.07 o 
  -1   3   9      284.30      281.59     16.87 o 
   0   3   9       70.30       85.64      9.25 o 
   1   3   9       13.05       10.47      7.30 o 
   2   3   9      675.11      651.93     22.13 o 
   3   3   9     1823.52     1793.69     38.11 o 
   4   3   9     2702.61     2592.14     53.74 o 
   5   3   9     4711.59     4559.02     82.65 o 
   6   3   9     2072.42     2142.21     53.42 o 
   7   3   9       16.39       16.61     13.25 o 
   8   3   9       16.59       12.93     13.50 o 
   9   3   9      364.39      365.45     34.07 o 
  10   3   9      215.49      215.00     43.15 o 
  11   3   9      226.07      232.96     46.18 o 
  12   3   9      188.32      151.64     41.18 o 
 -11   4   9      189.16       83.96     55.22 o 
 -10   4   9      120.46        1.30     30.20 o 
  -9   4   9      582.11      565.43     40.74 o 
  -8   4   9      102.03       93.95     11.15 o 
  -7   4   9      172.32      184.40     39.86 o 
  -6   4   9        9.41        8.29     18.08 o 
  -5   4   9       62.41       92.33     28.97 o 
  -4   4   9      574.62      590.51     15.52 o 
  -3   4   9       23.39        5.89     11.94 o 
  -2   4   9       16.74       16.89      8.01 o 
  -1   4   9      133.69      146.60     15.31 o 
   0   4   9      215.56      233.58     20.46 o 
   1   4   9      312.62      312.49     21.08 o 
   2   4   9      519.99      497.77     25.60 o 
   3   4   9      224.16      219.12     20.84 o 
   4   4   9        5.81       -9.74     10.10 o 
   5   4   9        6.10        4.60     12.42 o 
   6   4   9       86.18      102.93     20.86 o 
   7   4   9      543.01      469.44     32.65 o 
   8   4   9      370.36      374.23     34.82 o 
   9   4   9       25.06       22.77     18.51 o 
  10   4   9       19.82        5.69     14.83 o 
  11   4   9       88.80       59.63     24.14 o 
 -10   5   9       10.73        0.17     25.87 o 
  -9   5   9       47.81        8.11     26.12 o 
  -8   5   9       37.80       17.20     28.43 o 
  -7   5   9      441.82      398.29    143.18 o 
  -6   5   9      224.11      204.89     50.43 o 
  -5   5   9       38.40       31.05     26.17 o 
  -4   5   9        5.51        7.19      8.80 o 
  -3   5   9      147.06      145.51     16.44 o 
  -2   5   9      232.64      264.36     17.15 o 
  -1   5   9       80.96       83.92     15.70 o 
   0   5   9      295.07      276.27     25.02 o 
   1   5   9       22.42       39.38     15.51 o 
   2   5   9       87.66      104.15     25.21 o 
   3   5   9      285.63      291.55     50.86 o 
   4   5   9      282.39      284.27     27.61 o 
   5   5   9      343.02      318.24     26.69 o 
   6   5   9      137.79      135.16     28.42 o 
   7   5   9       56.44       60.73     19.65 o 
   8   5   9      187.25      148.04     30.20 o 
   9   5   9       84.37       58.44     23.09 o 
  -8   6   9      840.04     1045.80     96.58 o 
  -7   6   9      441.47      473.34    153.80 o 
  -6   6   9      702.88      814.37     78.53 o 
  -5   6   9      829.03      971.22     89.04 o 
  -4   6   9     2100.75     1988.86     63.99 o 
  -3   6   9     3037.11     3205.23     74.41 o 
  -2   6   9     2449.23     2513.95     65.10 o 
  -1   6   9     2344.75     2376.07     56.35 o 
   0   6   9     2800.94     2850.10     78.57 o 
   1   6   9     2837.51     2801.00     86.59 o 
   2   6   9     2199.62     2281.18     82.41 o 
   3   6   9     1198.44     1256.43     58.84 o 
   4   6   9      623.60      662.51     48.70 o 
   5   6   9      699.84      667.65     51.98 o 
   6   6   9      593.85      600.19     44.05 o 
   7   6   9      682.72      680.52     55.09 o 
  -5   7   9      308.76      191.92     89.34 o 
  -4   7   9      314.85      276.60    113.14 o 
  -3   7   9      236.72      248.46     47.66 o 
  -2   7   9      330.99      316.14     59.10 o 
  -1   7   9      225.20      197.00     44.96 o 
   0   7   9       48.38       27.47     22.07 o 
   1   7   9       74.16       65.39     26.44 o 
   2   7   9       68.95       60.44     21.68 o 
   3   7   9      280.60      295.70     39.08 o 
   4   7   9      457.69      356.85    112.56 o 
 -13   0  10      769.02      762.35     41.57 o 
 -12   0  10      580.10      656.80     33.36 o 
 -11   0  10     1221.43     1356.59     54.67 o 
 -10   0  10      732.97      782.65     32.31 o 
  -9   0  10     1367.52     1547.42     47.08 o 
  -8   0  10     1143.43     1284.49     40.15 o 
  -7   0  10      796.31      877.75     34.31 o 
  -6   0  10      345.32      316.93     24.53 o 
  -5   0  10     1511.97     1398.83     68.15 o 
  -4   0  10     8418.92     8325.53    147.19 o 
  -3   0  10    14490.43    14547.34    290.23 o 
  -2   0  10     5046.12     5106.61    114.70 o 
  -1   0  10     3854.99     3851.96     84.06 o 
   0   0  10     2399.90     2402.63     84.76 o 
   1   0  10     3928.10     3960.59    147.40 o 
   2   0  10     1614.74     1578.72     69.21 o 
   3   0  10     2024.49     1954.64     79.91 o 
   4   0  10     2953.28     3220.36    112.47 o 
   5   0  10      639.91      650.81     62.73 o 
   6   0  10      642.77      737.22     57.33 o 
   7   0  10      760.44      799.64     73.91 o 
   8   0  10      620.18      721.91     66.34 o 
   9   0  10      356.41      445.02     61.14 o 
  10   0  10      203.71      247.59     53.46 o 
  11   0  10      555.20      636.70    191.99 o 
  12   0  10      290.66        1.55     20.39 o 
 -13   1  10       35.94       30.73     10.25 o 
 -12   1  10      461.49      425.28     41.44 o 
 -11   1  10      137.61      136.11     15.91 o 
 -10   1  10      162.63      181.03     12.78 o 
  -9   1  10       35.06       39.30     10.11 o 
  -8   1  10     1451.67     1550.54     31.38 o 
  -7   1  10     1038.98     1051.45     24.92 o 
  -6   1  10     2857.27     2852.42     54.02 o 
  -5   1  10     2039.98     2051.59     51.80 o 
  -4   1  10     1574.79     1592.59     29.36 o 
  -3   1  10     3043.12     3096.61     39.90 o 
  -2   1  10     3180.77     3103.19     51.91 o 
  -1   1  10     2540.98     2422.26     46.05 o 
   0   1  10     6541.71     6438.96     94.78 o 
   1   1  10      382.13      452.30     24.61 o 
   2   1  10     1188.64     1207.77     38.68 o 
   3   1  10     2457.17     2454.11     58.61 o 
   4   1  10     4897.37     4914.61     96.30 o 
   5   1  10     4471.70     4504.92     96.89 o 
   6   1  10     2266.98     2395.81     66.85 o 
   7   1  10     1042.97     1148.99     61.96 o 
   8   1  10      593.11      722.69     49.27 o 
   9   1  10     2207.24     2340.89     72.40 o 
  10   1  10     1032.58     1190.05     57.92 o 
  11   1  10     1080.36     1185.62     62.03 o 
  12   1  10      656.11      583.35     69.09 o 
 -13   2  10        7.17        8.28     15.81 o 
 -12   2  10        6.30        2.91     12.21 o 
 -11   2  10        5.27       20.38     15.91 o 
 -10   2  10       10.43        5.13      5.83 o 
  -9   2  10       51.73       66.06      6.38 o 
  -8   2  10      892.23      861.62     37.87 o 
  -7   2  10      276.31      247.46     14.10 o 
  -6   2  10      979.88      964.41     19.61 o 
  -5   2  10      194.71      221.71     12.36 o 
  -4   2  10      335.31      373.70     12.89 o 
  -3   2  10       14.25       17.38      5.08 o 
  -2   2  10      320.48      357.88     12.41 o 
  -1   2  10      520.03      477.15     20.28 o 
   0   2  10     1079.84     1213.57     35.91 o 
   1   2  10      252.74      211.90     20.48 o 
   2   2  10      307.39      309.56     24.20 o 
   3   2  10      174.72      165.34     20.47 o 
   4   2  10      319.50      349.57     22.33 o 
   5   2  10      472.89      493.11     33.11 o 
   6   2  10      112.60      125.83     20.74 o 
   7   2  10       80.57       89.90     23.51 o 
   8   2  10       81.66       62.95     21.58 o 
   9   2  10       76.66       55.52     21.76 o 
  10   2  10        2.98        9.74     15.60 o 
  11   2  10        0.28      -12.27     18.67 o 
  12   2  10       42.18       24.83     24.72 o 
 -12   3  10      114.62       33.58     28.86 o 
 -11   3  10        6.37       10.07     15.29 o 
 -10   3  10       12.79       15.55     12.38 o 
  -9   3  10       12.52        2.45     13.14 o 
  -8   3  10      602.28      693.13     54.07 o 
  -7   3  10      385.85      417.18     43.06 o 
  -6   3  10       57.37       52.95     22.71 o 
  -5   3  10       12.04       47.44     23.13 o 
  -4   3  10       96.10       91.27      7.22 o 
  -3   3  10      626.44      650.04     28.23 o 
  -2   3  10      506.26      483.00     20.11 o 
  -1   3  10      653.75      666.07     25.90 o 
   0   3  10      173.93      199.30     12.48 o 
   1   3  10      272.75      224.70     12.78 o 
   2   3  10      957.27      953.38     32.65 o 
   3   3  10     1215.61     1273.47     33.86 o 
   4   3  10     3099.48     3026.42     62.04 o 
   5   3  10     2022.49     1978.87     53.31 o 
   6   3  10      104.76       88.59     20.13 o 
   7   3  10       22.52       15.40     15.83 o 
   8   3  10       83.44      135.02     26.62 o 
   9   3  10      443.47      422.55     38.02 o 
  10   3  10      174.48      147.24     30.14 o 
  11   3  10       98.35      133.94     38.85 o 
 -11   4  10      998.82     1052.90     93.86 o 
 -10   4  10      846.69      906.70     49.34 o 
  -9   4  10      707.43      621.28    124.39 o 
  -8   4  10     1292.61     1485.72     94.38 o 
  -7   4  10     1590.38     1810.87     96.35 o 
  -6   4  10     2622.20     2813.24    111.86 o 
  -5   4  10     2483.98     2467.80    114.22 o 
  -4   4  10     2162.00     2160.39     39.54 o 
  -3   4  10     3795.76     3903.92     63.79 o 
  -2   4  10     1702.52     1778.06     41.37 o 
  -1   4  10      675.41      662.83     32.27 o 
   0   4  10      172.07      187.26     19.96 o 
   1   4  10     1806.10     1754.35     34.44 o 
   2   4  10     1868.19     1897.56     38.48 o 
   3   4  10     2336.25     2293.17     55.23 o 
   4   4  10     1581.27     1561.44     46.52 o 
   5   4  10     1266.54     1238.47     41.45 o 
   6   4  10     1778.37     1728.15     52.04 o 
   7   4  10     1023.94     1058.96     47.33 o 
   8   4  10      268.03      305.50     33.95 o 
   9   4  10     1122.47     1136.85     52.75 o 
  10   4  10       93.33       56.51     25.72 o 
 -10   5  10       73.15       20.13     34.27 o 
  -9   5  10      114.04       29.47     40.31 o 
  -8   5  10       74.46        7.04     31.29 o 
  -7   5  10      690.29      782.42     73.67 o 
  -6   5  10      716.89      712.53     67.34 o 
  -5   5  10      495.01      500.20     62.66 o 
  -4   5  10     1481.59     1423.77     56.20 o 
  -3   5  10      601.57      614.96     28.24 o 
  -2   5  10     1072.15     1141.95     33.38 o 
  -1   5  10     2030.31     2029.27     51.23 o 
   0   5  10      417.42      409.04     28.22 o 
   1   5  10     1148.42     1188.74     47.45 o 
   2   5  10      934.74      954.98     52.78 o 
   3   5  10      784.75      770.43     37.42 o 
   4   5  10      946.72      923.19     40.22 o 
   5   5  10     1208.57     1222.64     42.48 o 
   6   5  10     1378.25     1312.44     50.21 o 
   7   5  10     1684.59     1672.83     57.21 o 
   8   5  10     1077.29     1154.38     60.01 o 
   9   5  10      212.84      172.66     36.77 o 
  -8   6  10       91.98       46.22     43.75 o 
  -7   6  10      170.85      156.33     74.87 o 
  -6   6  10      311.04      257.57     90.38 o 
  -5   6  10      393.28      317.93    127.28 o 
  -4   6  10       82.63       90.23     23.72 o 
  -3   6  10      102.80       89.48     24.71 o 
  -2   6  10      374.93      385.23     23.66 o 
  -1   6  10      550.38      551.31     29.20 o 
   0   6  10      666.69      605.10     35.28 o 
   1   6  10       46.16       50.77     23.30 o 
   2   6  10       10.20       29.39     20.61 o 
   3   6  10      177.66      159.86     34.42 o 
   4   6  10      389.46      373.77     55.55 o 
   5   6  10      120.61       72.93     43.58 o 
   6   6  10       19.55       16.12     15.74 o 
   7   6  10       80.54       41.67     21.67 o 
  -4   7  10        6.07       45.73     42.77 o 
  -3   7  10       14.93       22.10     30.02 o 
  -2   7  10       48.93       44.47     18.04 o 
  -1   7  10      116.43       81.19     26.69 o 
   0   7  10      315.99      332.56     68.47 o 
   1   7  10       23.90       36.23     18.48 o 
   2   7  10        2.32      -10.40     16.92 o 
   3   7  10        6.67        6.05     23.13 o 
 -13   1  11      196.07      130.50     63.09 o 
 -12   1  11      150.23      130.06     19.80 o 
 -11   1  11      219.63      242.80     15.07 o 
 -10   1  11      201.41      221.88     14.59 o 
  -9   1  11      470.48      511.05     20.85 o 
  -8   1  11      687.52      779.89     23.10 o 
  -7   1  11     1516.46     1545.36     31.22 o 
  -6   1  11     1292.94     1357.92     46.96 o 
  -5   1  11     1499.45     1584.32     40.66 o 
  -4   1  11      792.16      792.24     21.28 o 
  -3   1  11     3996.37     4029.42     54.77 o 
  -2   1  11     3320.44     3390.65     60.47 o 
  -1   1  11     4089.81     4005.11     66.11 o 
   0   1  11     2007.62     2017.72     44.49 o 
   1   1  11     1535.32     1400.20     39.00 o 
   2   1  11      392.13      357.94     27.42 o 
   3   1  11     1216.61     1337.65     47.89 o 
   4   1  11     1813.11     1998.79     68.14 o 
   5   1  11     1729.25     1756.11     67.57 o 
   6   1  11     3202.44     3272.15     90.91 o 
   7   1  11     1524.86     1668.93     88.33 o 
   8   1  11      773.45      874.78     49.71 o 
   9   1  11     1992.66     2070.47     76.40 o 
  10   1  11      321.28      256.51     42.65 o 
  11   1  11      318.41        6.10     25.01 o 
  12   1  11      167.26       33.79     25.25 o 
 -13   2  11      572.12      341.68    142.75 o 
 -12   2  11      536.83      587.13     50.50 o 
 -11   2  11      713.09      814.96     47.05 o 
 -10   2  11      791.36      854.36     43.27 o 
  -9   2  11      402.57      412.00     30.99 o 
  -8   2  11      107.08      153.20     11.30 o 
  -7   2  11     1847.85     2027.74     60.63 o 
  -6   2  11     1264.82     1219.47     35.41 o 
  -5   2  11     1188.12     1144.76     22.76 o 
  -4   2  11     1982.28     1929.58     27.42 o 
  -3   2  11      803.22      753.16     15.79 o 
  -2   2  11     1650.46     1616.25     37.39 o 
  -1   2  11      984.82     1038.12     36.49 o 
   0   2  11      156.44      166.04     21.11 o 
   1   2  11      673.66      613.11     28.67 o 
   2   2  11      576.16      568.72     37.31 o 
   3   2  11      104.39      113.14     20.10 o 
   4   2  11      689.65      675.36     32.05 o 
   5   2  11     2123.18     2207.65     54.69 o 
   6   2  11     1544.04     1516.57     49.73 o 
   7   2  11       82.07       75.63     21.17 o 
   8   2  11      214.13      222.51     35.86 o 
   9   2  11       27.84       22.04     18.93 o 
  10   2  11       68.87       32.78     23.74 o 
  11   2  11        7.29       12.20     20.22 o 
  12   2  11       17.44        1.53     13.49 o 
 -12   3  11      426.20        0.45     21.68 o 
 -11   3  11      658.36      692.65     40.41 o 
 -10   3  11      203.51      169.13     94.70 o 
  -9   3  11      406.85      563.69     70.19 o 
  -8   3  11     1320.74     1379.54     92.77 o 
  -7   3  11     2593.25     2788.33    144.84 o 
  -6   3  11     1175.42     1266.72     69.98 o 
  -5   3  11      620.36      650.36     15.52 o 
  -4   3  11      803.02      814.40     19.60 o 
  -3   3  11     1201.26     1145.10     32.58 o 
  -2   3  11     3420.88     3568.46     72.55 o 
  -1   3  11     4135.19     3959.01     86.96 o 
   0   3  11     3957.10     3791.37     60.71 o 
   1   3  11     3362.46     3301.86     55.05 o 
   2   3  11     2675.33     2647.84     50.14 o 
   3   3  11     4298.07     4242.91     77.48 o 
   4   3  11     6398.10     6226.78    136.97 o 
   5   3  11     2676.22     2559.11     60.32 o 
   6   3  11      144.64      165.85     23.70 o 
   7   3  11      743.49      833.22     42.67 o 
   8   3  11     1254.70     1310.57     63.26 o 
   9   3  11      871.96     1018.16    145.92 o 
  10   3  11      778.50      892.33     57.17 o 
  11   3  11      637.39      545.40    137.35 o 
 -11   4  11       64.47        1.08     19.28 o 
 -10   4  11       86.43        0.54     21.89 o 
  -9   4  11      276.36        3.47     20.37 o 
  -8   4  11        5.46        1.06     16.12 o 
  -7   4  11       20.31       24.86     25.82 o 
  -6   4  11       73.28       77.03     31.60 o 
  -5   4  11      114.29      109.70      9.36 o 
  -4   4  11      148.63      161.68     11.64 o 
  -3   4  11      281.72      252.71     15.08 o 
  -2   4  11      144.65      131.05     14.86 o 
  -1   4  11      238.50      233.69     20.48 o 
   0   4  11      152.65      181.27     25.32 o 
   1   4  11      108.78      128.63     12.15 o 
   2   4  11       10.91       11.24      8.63 o 
   3   4  11      102.66       92.90     19.42 o 
   4   4  11      452.28      396.69     27.00 o 
   5   4  11      609.53      617.91     41.02 o 
   6   4  11        1.44       11.53     15.28 o 
   7   4  11        4.43       -5.75     14.87 o 
   8   4  11       59.49       37.49     26.59 o 
   9   4  11       68.75       70.58     26.69 o 
  10   4  11        8.46       20.14     19.52 o 
  -9   5  11      185.06        2.44     22.85 o 
  -8   5  11      491.08      287.20    200.00 o 
  -7   5  11      341.66       86.93    105.92 o 
  -6   5  11       87.05       76.96     43.89 o 
  -5   5  11      423.26      368.28    135.92 o 
  -4   5  11      488.87      557.43     15.90 o 
  -3   5  11      185.19      224.00     21.45 o 
  -2   5  11       80.40       81.94     17.13 o 
  -1   5  11      170.13      148.85     19.43 o 
   0   5  11       47.00       38.84     16.51 o 
   1   5  11     1046.02      964.96     45.22 o 
   2   5  11      124.62      132.14     30.70 o 
   3   5  11      423.84      412.43     25.46 o 
   4   5  11      668.62      675.72     33.13 o 
   5   5  11      463.47      444.31     39.94 o 
   6   5  11      306.31      287.78     30.85 o 
   7   5  11       75.04       86.50     24.53 o 
   8   5  11      112.57      113.87     36.49 o 
  -7   6  11       80.14       44.61     46.50 o 
  -6   6  11       90.04       67.09     41.67 o 
  -5   6  11      239.27      198.28     94.53 o 
  -4   6  11      600.75      551.53     31.96 o 
  -3   6  11     1234.42     1345.69     56.15 o 
  -2   6  11      960.62      996.85     33.62 o 
  -1   6  11      238.88      241.32     24.48 o 
   0   6  11       36.29       39.72     19.95 o 
   1   6  11        6.89       -3.39     11.20 o 
   2   6  11       79.08       82.28     28.96 o 
   3   6  11      263.56      264.24     36.64 o 
   4   6  11       55.64       55.38     30.19 o 
   5   6  11        5.75        3.96     10.90 o 
   6   6  11        2.81      -12.75     19.38 o 
  -3   7  11      564.06      475.79    155.75 o 
  -2   7  11     1048.46     1100.49     49.00 o 
  -1   7  11     1369.62     1338.99     47.58 o 
   0   7  11      595.12      579.32     51.18 o 
   1   7  11      587.80      624.50     40.97 o 
   2   7  11      822.91      845.40     63.02 o 
 -13   0  12      462.64      233.59    142.98 o 
 -12   0  12       36.26       21.40     20.73 o 
 -11   0  12        4.18        4.13     12.20 o 
 -10   0  12       16.18       11.88     11.99 o 
  -9   0  12      229.41      235.55     22.51 o 
  -8   0  12      362.83      427.97     30.77 o 
  -7   0  12        9.43       26.67     13.03 o 
  -6   0  12       24.23       47.28     16.55 o 
  -5   0  12       12.88       28.47     16.82 o 
  -4   0  12      816.34      845.10     35.24 o 
  -3   0  12     2133.72     2056.00     60.10 o 
  -2   0  12     3158.43     3047.17     91.49 o 
  -1   0  12       96.80       97.76     21.53 o 
   0   0  12     2066.11     2238.50     71.61 o 
   1   0  12     1059.97     1048.34     53.22 o 
   2   0  12        0.26        4.00     13.38 o 
   3   0  12       31.24       18.17     27.88 o 
   4   0  12     1180.54     1105.73     79.41 o 
   5   0  12     1502.18     1442.25     78.57 o 
   6   0  12      186.20      229.83     46.03 o 
   7   0  12      261.56      288.35     63.48 o 
   8   0  12      420.14      403.89     82.27 o 
   9   0  12      298.35      276.92     61.21 o 
  10   0  12       84.32        9.10     24.35 o 
  11   0  12      151.18       -3.80     22.36 o 
  12   0  12      154.69        2.14     21.11 o 
 -13   1  12      262.13       -6.91     17.65 o 
 -12   1  12      262.60      308.43     40.14 o 
 -11   1  12      387.96      434.46     20.00 o 
 -10   1  12      835.99      852.56     38.74 o 
  -9   1  12      828.12      863.81     27.12 o 
  -8   1  12     2380.60     2427.30     50.16 o 
  -7   1  12     2153.40     2246.31     42.19 o 
  -6   1  12     1600.18     1625.21     37.60 o 
  -5   1  12     2807.85     3087.93     66.34 o 
  -4   1  12      223.88      269.49     14.07 o 
  -3   1  12      138.06      139.49     11.82 o 
  -2   1  12     2823.46     2738.98     67.58 o 
  -1   1  12      184.95      168.15     21.37 o 
   0   1  12     4890.71     4912.79     84.62 o 
   1   1  12     3026.71     3153.95     65.63 o 
   2   1  12     1341.91     1379.69     45.34 o 
   3   1  12      436.66      447.26     35.51 o 
   4   1  12     3215.18     3308.12     84.56 o 
   5   1  12     1855.66     1904.41     76.19 o 
   6   1  12     1437.14     1576.24     75.06 o 
   7   1  12      744.83      917.14     54.77 o 
   8   1  12      703.03      820.86     48.13 o 
   9   1  12     1634.45     1858.42     78.54 o 
  10   1  12     2093.84     2280.92     84.94 o 
  11   1  12      394.80        2.93     18.14 o 
  12   1  12      621.85      692.37     74.42 o 
 -12   2  12        0.10       -6.45     18.68 o 
 -11   2  12       38.28       40.06     35.63 o 
 -10   2  12       56.45       23.27      4.55 o 
  -9   2  12      237.00      254.55     18.77 o 
  -8   2  12      104.20       95.48     10.09 o 
  -7   2  12       80.93       54.54      7.76 o 
  -6   2  12       20.99       19.85      7.08 o 
  -5   2  12      389.20      408.27     15.96 o 
  -4   2  12       65.53       71.04      7.61 o 
  -3   2  12        3.00       11.00      7.68 o 
  -2   2  12       49.68       83.12     15.71 o 
  -1   2  12      314.80      303.65     21.30 o 
   0   2  12      164.04      203.52     21.55 o 
   1   2  12      226.98      245.26     23.14 o 
   2   2  12      195.00      241.33     24.83 o 
   3   2  12      404.24      440.86     32.55 o 
   4   2  12      624.04      678.17     43.19 o 
   5   2  12        0.78       11.21     13.08 o 
   6   2  12      127.89      125.10     23.34 o 
   7   2  12       14.29        7.23     13.47 o 
   8   2  12        0.05       -2.85     11.66 o 
   9   2  12      238.20      212.07     36.92 o 
  10   2  12      176.32       62.99     38.90 o 
  11   2  12       40.18       22.36     24.57 o 
 -11   3  12      128.41        0.27     12.79 o 
 -10   3  12       46.19       25.31     27.16 o 
  -9   3  12       90.47       48.94     33.90 o 
  -8   3  12     1796.48     1923.29     86.28 o 
  -7   3  12     1750.34     1889.04     81.65 o 
  -6   3  12      884.96      857.35     28.21 o 
  -5   3  12      259.22      269.57     16.78 o 
  -4   3  12      236.50      216.53     13.07 o 
  -3   3  12     1487.20     1440.57     49.43 o 
  -2   3  12     2275.17     2206.94     50.25 o 
  -1   3  12     2586.71     2587.64     36.71 o 
   0   3  12     2737.89     2716.04     47.21 o 
   1   3  12     2448.05     2385.02     70.48 o 
   2   3  12     1956.38     1871.72     41.64 o 
   3   3  12     2123.59     2207.99     53.14 o 
   4   3  12     1572.61     1670.09     47.45 o 
   5   3  12      497.00      497.75     36.19 o 
   6   3  12      576.58      534.73     35.72 o 
   7   3  12      250.59      254.63     33.01 o 
   8   3  12      311.26      349.42     36.68 o 
   9   3  12      389.50      403.05     50.89 o 
  10   3  12      396.40      222.61    101.76 o 
 -10   4  12       93.63       -0.25     13.99 o 
  -9   4  12       99.30       -0.75     17.56 o 
  -8   4  12      211.02       53.86     61.05 o 
  -7   4  12      349.09      254.13    100.01 o 
  -6   4  12       58.08       24.85     25.62 o 
  -5   4  12        2.77        6.21     11.30 o 
  -4   4  12        8.56        7.40      5.78 o 
  -3   4  12       28.19       23.94      8.75 o 
  -2   4  12       29.76       14.05     11.95 o 
  -1   4  12       42.79       46.94     14.80 o 
   0   4  12      126.05      112.24     19.88 o 
   1   4  12      142.89      123.10     14.30 o 
   2   4  12       10.52       16.77     10.23 o 
   3   4  12      105.55       82.08     15.48 o 
   4   4  12      418.48      375.79     31.15 o 
   5   4  12      125.93      101.66     21.34 o 
   6   4  12       92.01       94.25     22.09 o 
   7   4  12       51.06       23.75     16.86 o 
   8   4  12       35.94       25.84     20.45 o 
   9   4  12       93.56       77.41     27.98 o 
  -9   5  12     1094.41     1240.98    102.32 o 
  -8   5  12     1287.14     1347.00    102.70 o 
  -7   5  12     1518.74     1670.70    104.65 o 
  -6   5  12     1730.41     1863.28    103.65 o 
  -5   5  12      720.09      846.15     80.84 o 
  -4   5  12     1808.36     1881.49     38.60 o 
  -3   5  12     3032.65     3138.30     92.22 o 
  -2   5  12     2396.19     2396.72     57.52 o 
  -1   5  12     2075.54     2181.99     58.15 o 
   0   5  12     1014.37     1073.93     51.33 o 
   1   5  12     1386.67     1407.26     61.75 o 
   2   5  12     3204.67     3035.72     96.19 o 
   3   5  12     3218.16     3080.95    103.56 o 
   4   5  12     1687.99     1543.27     50.68 o 
   5   5  12     1382.19     1332.50     54.76 o 
   6   5  12      964.24      991.32     50.90 o 
   7   5  12      947.45      919.35     70.98 o 
   8   5  12     1221.64     1306.84     72.55 o 
  -6   6  12        7.55      -37.98     43.79 o 
  -5   6  12       37.94       64.03     40.67 o 
  -4   6  12        0.29       11.52     26.31 o 
  -3   6  12        3.10        4.56      8.24 o 
  -2   6  12       18.83       31.17     15.00 o 
  -1   6  12      128.06      127.52     43.98 o 
   0   6  12       24.29        1.40     12.63 o 
   1   6  12       56.41       23.84     22.47 o 
   2   6  12       56.31       27.90     20.24 o 
   3   6  12        3.43        3.92     15.88 o 
   4   6  12        0.44      -14.98     20.36 o 
   5   6  12        1.88       -2.54      8.53 o 
 -12   1  13      103.77       86.98     30.03 o 
 -11   1  13      299.33      342.81     20.28 o 
 -10   1  13      381.29      405.45     21.10 o 
  -9   1  13      342.17      351.73     25.40 o 
  -8   1  13     2453.60     2540.08     68.87 o 
  -7   1  13     1632.71     1690.12     45.47 o 
  -6   1  13     1013.71     1077.87     41.07 o 
  -5   1  13     1017.96     1100.15     28.60 o 
  -4   1  13     2281.85     2461.98     43.15 o 
  -3   1  13     3883.39     3869.24     67.86 o 
  -2   1  13     2036.02     1986.16     46.68 o 
  -1   1  13      550.95      574.40     31.59 o 
   0   1  13       34.93       41.55     14.78 o 
   1   1  13     2264.83     2384.38     59.52 o 
   2   1  13     3143.23     3295.12     82.15 o 
   3   1  13     2004.84     2108.57     68.70 o 
   4   1  13     2979.33     3216.86     83.03 o 
   5   1  13      983.75      995.12     56.97 o 
   6   1  13      569.97      627.23     59.17 o 
   7   1  13      369.14      416.30     52.46 o 
   8   1  13      304.38      294.94     55.24 o 
   9   1  13     1216.24     1262.88     65.83 o 
  10   1  13      454.67      278.50    124.97 o 
  11   1  13      240.56      114.37     65.20 o 
 -12   2  13       34.98       22.06     24.51 o 
 -11   2  13        4.01       -8.51     19.22 o 
 -10   2  13      262.54      181.95      9.76 o 
  -9   2  13        0.86       11.93      7.86 o 
  -8   2  13       44.37       83.20      8.19 o 
  -7   2  13       12.43       11.86      6.34 o 
  -6   2  13      211.87      191.15     13.85 o 
  -5   2  13      781.41      813.20     24.50 o 
  -4   2  13      657.12      626.87     17.08 o 
  -3   2  13      478.58      482.45     16.60 o 
  -2   2  13      310.44      338.89     28.36 o 
  -1   2  13      385.05      454.81     43.64 o 
   0   2  13     2523.37     2493.02     75.23 o 
   1   2  13      426.83      456.22     43.86 o 
   2   2  13      670.18      709.72     38.22 o 
   3   2  13       19.07       37.60     20.20 o 
   4   2  13      368.63      411.83     38.93 o 
   5   2  13     1416.00     1492.23     50.64 o 
   6   2  13      833.49      920.33     45.21 o 
   7   2  13      319.08      332.24     35.42 o 
   8   2  13      391.22      419.71     41.49 o 
   9   2  13     1006.06      910.76     62.45 o 
  10   2  13      631.82      623.73     88.49 o 
  11   2  13      632.38      811.63    160.13 o 
 -11   3  13      335.63        2.19     19.81 o 
 -10   3  13      305.52      193.56    134.89 o 
  -9   3  13     1588.80     1654.53     86.31 o 
  -8   3  13     1455.10     1543.78     92.35 o 
  -7   3  13     1542.60     1641.48     78.53 o 
  -6   3  13     1857.64     1868.72     58.64 o 
  -5   3  13     1603.19     1584.43     30.84 o 
  -4   3  13      907.20      972.88     36.78 o 
  -3   3  13     1389.45     1486.59     48.49 o 
  -2   3  13     2246.50     2293.86     62.03 o 
  -1   3  13     2932.64     2914.85     46.24 o 
   0   3  13     5132.98     4946.42     74.11 o 
   1   3  13     3451.62     3475.62     65.86 o 
   2   3  13     4583.40     4722.19     96.63 o 
   3   3  13     3828.36     3826.72     74.01 o 
   4   3  13      595.48      624.58     33.44 o 
   5   3  13      368.96      381.20     34.84 o 
   6   3  13     1152.44     1158.18     58.75 o 
   7   3  13      662.73      759.01     45.84 o 
   8   3  13      267.62      369.16     41.02 o 
   9   3  13      567.86      626.20     52.96 o 
  10   3  13      439.86      296.54    105.26 o 
 -10   4  13      101.38       -3.39     22.41 o 
  -9   4  13       68.84       -0.20     15.47 o 
  -8   4  13       14.75       -1.82     18.46 o 
  -7   4  13        0.22        8.54     30.01 o 
  -6   4  13       22.48       36.77     32.12 o 
  -5   4  13       85.52       77.41      8.70 o 
  -4   4  13      416.30      444.66     20.72 o 
  -3   4  13       23.47       13.28     13.83 o 
  -2   4  13       17.65       16.20     10.78 o 
  -1   4  13       10.26       44.06     14.81 o 
   0   4  13       88.71      107.91     25.06 o 
   1   4  13      169.46      141.65     17.00 o 
   2   4  13       91.42       97.66     14.10 o 
   3   4  13       18.17        8.40     12.21 o 
   4   4  13       14.93        4.15     12.53 o 
   5   4  13      129.62      130.11     22.60 o 
   6   4  13       53.44       45.55     22.00 o 
   7   4  13      126.02      102.14     26.98 o 
   8   4  13       19.92       12.04     19.23 o 
   9   4  13        8.51       17.19     20.18 o 
  -8   5  13      314.69       -1.30     21.36 o 
  -7   5  13      249.56       -4.62     28.25 o 
  -6   5  13      314.54       -2.98     21.45 o 
  -5   5  13       29.52       -4.50     21.12 o 
  -4   5  13       32.45       43.33     12.74 o 
  -3   5  13      120.44      164.00     18.94 o 
  -2   5  13       57.17       88.43     16.24 o 
  -1   5  13      398.01      371.96     33.45 o 
   0   5  13      177.57      160.35     24.59 o 
   1   5  13      428.33      401.67     45.34 o 
   2   5  13      185.44      147.60     13.64 o 
   3   5  13      207.55      206.67     26.21 o 
   4   5  13      188.33      128.85     47.22 o 
   5   5  13       66.64       47.59     17.97 o 
   6   5  13      122.81       90.84     26.98 o 
   7   5  13      161.42       78.04     36.71 o 
  -6   6  13        2.38        3.53     29.56 o 
  -5   6  13       10.54       10.48     30.98 o 
  -4   6  13       78.49       48.07     37.68 o 
  -3   6  13        6.06       -2.88      7.93 o 
  -2   6  13        4.80        9.56      9.05 o 
  -1   6  13      136.43      110.30     30.98 o 
   0   6  13      412.88      291.16     94.97 o 
   1   6  13      382.70      326.99    108.20 o 
   2   6  13      271.20      180.13     60.23 o 
   3   6  13      282.80      256.94     73.34 o 
   4   6  13      321.41      169.89    112.06 o 
 -12   0  14      397.77      350.76     30.47 o 
 -11   0  14      637.33      594.45     39.30 o 
 -10   0  14      625.03      685.56     42.92 o 
  -9   0  14      388.35      471.21     31.41 o 
  -8   0  14      189.74      324.07     27.02 o 
  -7   0  14       52.22       31.77     17.95 o 
  -6   0  14       91.57      112.46     39.83 o 
  -5   0  14     1347.18     1476.57     68.27 o 
  -4   0  14      940.33      945.25     36.21 o 
  -3   0  14     1087.47     1063.10     50.72 o 
  -2   0  14      461.19      473.03     63.11 o 
  -1   0  14     1924.63     1862.99     71.61 o 
   0   0  14     2679.62     2918.04     97.03 o 
   1   0  14     1839.28     1981.49     82.22 o 
   2   0  14     1679.16     1806.96    100.31 o 
   3   0  14     1451.00     1436.69     97.67 o 
   4   0  14     2525.68     2709.96    113.69 o 
   5   0  14     2195.89     2264.22    112.02 o 
   6   0  14     2559.93     2730.52    149.80 o 
   7   0  14     1462.59     1598.49    132.36 o 
   8   0  14       92.93      117.05     50.94 o 
   9   0  14      983.00     1117.78    107.57 o 
  10   0  14      303.44       11.36     34.15 o 
  11   0  14      591.25      732.75     84.42 o 
 -12   1  14      355.36      429.28    151.13 o 
 -11   1  14      723.19      740.78     37.03 o 
 -10   1  14      820.18      874.92     27.87 o 
  -9   1  14     1058.42     1142.90     37.59 o 
  -8   1  14      500.55      544.45     21.73 o 
  -7   1  14     2267.87     2505.38    107.20 o 
  -6   1  14      588.99      633.16     28.87 o 
  -5   1  14     1070.59     1076.01     30.62 o 
  -4   1  14     2131.70     2151.96     46.43 o 
  -3   1  14      444.82      493.38     29.45 o 
  -2   1  14      859.75      917.91     35.15 o 
  -1   1  14     1183.94     1186.40     43.73 o 
   0   1  14      927.39      944.54     44.07 o 
   1   1  14      996.21     1039.68     44.27 o 
   2   1  14     1504.67     1610.95     56.32 o 
   3   1  14     1208.80     1227.90     63.87 o 
   4   1  14      763.67      815.02     48.71 o 
   5   1  14      893.89      977.52     65.69 o 
   6   1  14      756.38      759.97     59.47 o 
   7   1  14      437.17      513.48     50.70 o 
   8   1  14      468.97      425.22     97.51 o 
   9   1  14       12.73      -10.85     21.36 o 
  10   1  14      474.23      276.09    123.32 o 
  11   1  14      190.43      132.66     62.07 o 
 -11   2  14        1.14       10.35     20.66 o 
 -10   2  14        3.08        5.19      5.04 o 
  -9   2  14       75.73       64.39      9.81 o 
  -8   2  14      101.11      102.15     10.83 o 
  -7   2  14        5.63       24.51      9.09 o 
  -6   2  14       13.82       15.94     11.84 o 
  -5   2  14       25.64       34.64      8.57 o 
  -4   2  14        1.00       -3.08      6.27 o 
  -3   2  14       77.38       65.67     12.54 o 
  -2   2  14      182.08      216.06     26.13 o 
  -1   2  14      257.31      269.30     29.60 o 
   0   2  14      189.35      172.37     24.59 o 
   1   2  14       51.49       25.98     17.48 o 
   2   2  14      141.03      133.29     27.92 o 
   3   2  14      353.46      305.63     41.11 o 
   4   2  14      197.72      179.06     38.16 o 
   5   2  14      238.77      248.30     39.94 o 
   6   2  14        5.79       15.44     16.39 o 
   7   2  14       44.05       38.79     27.78 o 
   8   2  14       56.88       51.27     24.94 o 
   9   2  14        0.93       19.48     27.58 o 
  10   2  14       28.70       28.60     26.74 o 
 -11   3  14      188.72        0.78     17.41 o 
 -10   3  14      137.30       -1.55     19.79 o 
  -9   3  14       63.41       33.47     33.63 o 
  -8   3  14      156.05      101.91     48.14 o 
  -7   3  14      405.03      420.67     14.59 o 
  -6   3  14      357.88      399.31     24.16 o 
  -5   3  14      113.15      124.17     13.14 o 
  -4   3  14       97.71       76.26     14.36 o 
  -3   3  14      433.11      445.17     32.34 o 
  -2   3  14      922.39      978.00     38.06 o 
  -1   3  14     1026.36     1096.55     28.53 o 
   0   3  14      303.27      315.19     17.35 o 
   1   3  14     1124.00     1109.26     31.83 o 
   2   3  14      279.02      252.47     20.90 o 
   3   3  14      177.52      177.26     29.87 o 
   4   3  14       68.89      106.61     22.45 o 
   5   3  14       73.84       88.29     21.85 o 
   6   3  14      279.74      252.85     35.11 o 
   7   3  14       26.42       17.55     20.48 o 
   8   3  14        4.32       12.51     17.56 o 
   9   3  14       41.82       45.12     26.45 o 
  -9   4  14       92.00       -1.30     22.55 o 
  -8   4  14      123.37        2.25     20.07 o 
  -7   4  14      364.66       -2.74     18.87 o 
  -6   4  14      400.53      146.56    140.38 o 
  -5   4  14      987.25      955.21     25.32 o 
  -4   4  14     1258.84     1234.05     45.88 o 
  -3   4  14     1033.38     1028.40     33.55 o 
  -2   4  14     1255.88     1273.50     59.86 o 
  -1   4  14     1777.31     1722.70     73.05 o 
   0   4  14     1051.88      968.05     29.56 o 
   1   4  14     2821.55     2704.03     97.07 o 
   2   4  14      282.49      296.67     24.78 o 
   3   4  14      128.95      155.99     20.34 o 
   4   4  14      564.06      605.71     35.11 o 
   5   4  14     1321.39     1270.87     51.87 o 
   6   4  14     1459.17     1436.74     67.92 o 
   7   4  14     1231.73     1400.58     64.30 o 
   8   4  14      929.80     1043.90     58.74 o 
  -8   5  14      810.16      864.40    261.32 o 
  -7   5  14      579.36      663.16    220.63 o 
  -6   5  14      793.46      778.58    241.20 o 
  -5   5  14      643.44      671.08     64.51 o 
  -4   5  14      622.35      649.41     31.15 o 
  -3   5  14     1126.30     1195.32     42.75 o 
  -2   5  14      486.08      526.79    142.19 o 
  -1   5  14      424.01      475.27     38.26 o 
   0   5  14      678.43      668.84     47.28 o 
   1   5  14      381.79      386.83     47.11 o 
   2   5  14      951.82      876.60     47.05 o 
   3   5  14     1201.72     1142.44     52.18 o 
   4   5  14      790.09      756.94     42.04 o 
   5   5  14      349.13      179.13     82.33 o 
   6   5  14       73.68       36.12     22.61 o 
  -4   6  14       50.23       41.51     38.36 o 
  -3   6  14       57.62       49.30     18.91 o 
  -2   6  14      275.76      268.77     74.59 o 
  -1   6  14      256.29      208.28     61.53 o 
   0   6  14       50.28       40.94     20.65 o 
   1   6  14       15.25       39.85     24.64 o 
   2   6  14      131.56       78.38     39.53 o 
   3   6  14      242.63      184.65     63.83 o 
 -11   1  15       86.56       59.01     14.61 o 
 -10   1  15      234.39      215.59     17.03 o 
  -9   1  15       89.75       79.54     14.30 o 
  -8   1  15      470.25      526.19     31.35 o 
  -7   1  15      403.30      532.80     37.44 o 
  -6   1  15      425.39      520.32     29.87 o 
  -5   1  15      119.20      124.23     14.46 o 
  -4   1  15      250.68      217.13     16.75 o 
  -3   1  15       58.37       41.07     18.46 o 
  -2   1  15      308.74      340.94     26.72 o 
  -1   1  15      212.08      296.66     27.09 o 
   0   1  15      130.15      174.51     27.98 o 
   1   1  15       66.12      119.53     25.99 o 
   2   1  15       58.19       79.46     25.04 o 
   3   1  15       30.68       37.83     20.88 o 
   4   1  15      389.36      463.65     43.06 o 
   5   1  15       37.09       25.13     21.89 o 
   6   1  15       10.64      -12.13     24.95 o 
   7   1  15      161.94      146.15     38.42 o 
   8   1  15       11.51       15.85     28.11 o 
   9   1  15       10.85       -0.76     11.59 o 
  10   1  15      126.37       25.94     27.76 o 
 -11   2  15      958.35     1066.40     81.97 o 
 -10   2  15      582.54      531.67    165.34 o 
  -9   2  15      168.61      181.50     20.32 o 
  -8   2  15      781.08      860.43     32.07 o 
  -7   2  15     1410.05     1571.61     40.84 o 
  -6   2  15     1291.64     1423.86     40.02 o 
  -5   2  15     2064.39     2193.81     53.03 o 
  -4   2  15     1170.18     1264.70     29.68 o 
  -3   2  15     1470.70     1587.83     34.39 o 
  -2   2  15     3976.81     3921.63     80.53 o 
  -1   2  15     3309.50     3407.15     96.88 o 
   0   2  15     5038.88     5018.23    119.68 o 
   1   2  15     2010.21     2110.87     65.16 o 
   2   2  15      366.10      389.98     36.34 o 
   3   2  15      555.60      749.47     57.29 o 
   4   2  15     2424.87     2626.41     85.15 o 
   5   2  15     2508.30     2536.31    105.26 o 
   6   2  15     3231.12     3478.43     98.41 o 
   7   2  15     1909.22     2132.18     76.37 o 
   8   2  15     1207.72     1375.23     71.96 o 
   9   2  15     1438.48     1720.21     81.04 o 
  10   2  15     1560.80     1776.69     88.37 o 
 -10   3  15      659.04      602.55    171.86 o 
  -9   3  15      136.73        0.11     14.79 o 
  -8   3  15       32.76       11.87     22.85 o 
  -7   3  15      154.42      155.10     12.40 o 
  -6   3  15      100.41       32.31     65.46 o 
  -5   3  15      319.24      313.32     17.76 o 
  -4   3  15      379.58      391.21     23.24 o 
  -3   3  15      373.58      363.80     25.24 o 
  -2   3  15      927.79      895.87     37.14 o 
  -1   3  15      649.25      697.01     25.07 o 
   0   3  15      559.99      567.33     27.57 o 
   1   3  15      369.62      383.35     22.77 o 
   2   3  15       66.48       67.64     15.40 o 
   3   3  15      189.25      194.88     23.02 o 
   4   3  15       33.15       52.63     22.97 o 
   5   3  15      161.48      190.29     29.91 o 
   6   3  15        3.84        8.65     15.91 o 
   7   3  15        2.44       -3.59     15.22 o 
   8   3  15        1.12        7.51     17.06 o 
   9   3  15        1.71       -9.23     19.24 o 
  -9   4  15      139.87       -0.47     22.87 o 
  -8   4  15       21.67       -3.19     24.87 o 
  -7   4  15       52.84       -0.21     13.23 o 
  -6   4  15      154.86        2.18     18.54 o 
  -5   4  15       25.25       17.15      8.78 o 
  -4   4  15      112.70       79.86     16.41 o 
  -3   4  15       62.97       78.69     18.64 o 
  -2   4  15       44.32       62.23     16.64 o 
  -1   4  15      272.66      233.27     26.80 o 
   0   4  15      134.56      110.74      8.51 o 
   1   4  15       15.44       24.45     10.79 o 
   2   4  15      309.85      295.45     20.16 o 
   3   4  15      512.12      491.17     83.40 o 
   4   4  15      159.36       86.08     33.87 o 
   5   4  15        6.07       17.83     18.90 o 
   6   4  15        3.95       -3.67     14.75 o 
   7   4  15      232.70      102.22     36.59 o 
   8   4  15      206.17      137.88     38.58 o 
  -7   5  15       84.11        0.61     26.18 o 
  -6   5  15       36.90        1.33     19.85 o 
  -5   5  15       22.62       -2.99     21.55 o 
  -4   5  15        6.52       12.57      9.25 o 
  -3   5  15       81.72       68.22     18.33 o 
  -2   5  15      320.47      313.53     89.21 o 
  -1   5  15      153.77      155.92     45.54 o 
   0   5  15        1.21       20.93     20.32 o 
   1   5  15       15.05       13.69     17.05 o 
   2   5  15      426.17      336.13     67.14 o 
   3   5  15       39.38       43.76     13.83 o 
   4   5  15        6.75       14.37     11.41 o 
   5   5  15       29.53       16.58     19.20 o 
   6   5  15       20.57       12.94     13.99 o 
  -3   6  15      641.18      632.76    130.73 o 
  -2   6  15      729.60      748.11     36.59 o 
  -1   6  15      758.72      778.13     49.59 o 
   0   6  15     1117.35     1170.20     55.69 o 
   1   6  15     1331.08     1422.26     77.66 o 
   2   6  15      984.30      998.55    261.07 o 
 -11   0  16      850.70      924.70     56.48 o 
 -10   0  16     1346.29     1434.26     88.41 o 
  -9   0  16      500.34      619.83     69.00 o 
  -8   0  16     1234.37     1457.34     76.72 o 
  -7   0  16     1379.63     1518.65    156.33 o 
  -6   0  16     2468.98     2707.71    182.71 o 
  -5   0  16     2108.94     2350.77     95.28 o 
  -4   0  16     1985.19     2254.69     62.65 o 
  -3   0  16     2878.68     3008.20    121.17 o 
  -2   0  16     3362.25     3500.06    111.61 o 
  -1   0  16     3437.97     3648.28    132.04 o 
   0   0  16     6632.57     7074.41    194.20 o 
   1   0  16     6326.85     6763.87    196.35 o 
   2   0  16     5539.73     5898.91    184.06 o 
   3   0  16     2187.14     2346.19    113.75 o 
   4   0  16     2797.26     3070.37    170.73 o 
   5   0  16     2177.47     2176.00    121.87 o 
   6   0  16     1747.55     1900.42    122.63 o 
   7   0  16      796.66      875.47    121.74 o 
   8   0  16      548.31      800.23    111.20 o 
   9   0  16     1528.27     1681.90    141.38 o 
  10   0  16     1095.80     1211.13    164.52 o 
 -11   1  16      173.36      124.12     23.42 o 
 -10   1  16       39.50       21.21     12.78 o 
  -9   1  16      293.11      264.43     20.99 o 
  -8   1  16       15.39       17.03     10.21 o 
  -7   1  16        2.20        6.28     10.20 o 
  -6   1  16        8.66       -6.75     14.25 o 
  -5   1  16       31.33       29.81     12.61 o 
  -4   1  16        7.18       12.46      9.38 o 
  -3   1  16        9.99       14.74     12.62 o 
  -2   1  16       66.46       44.43     20.55 o 
  -1   1  16       63.20       47.60     18.25 o 
   0   1  16        1.36       -0.80     10.26 o 
   1   1  16      436.34      502.62     48.13 o 
   2   1  16        4.68       -2.01     14.58 o 
   3   1  16        5.41       22.33     22.39 o 
   4   1  16      127.48      119.83     33.70 o 
   5   1  16        6.76        3.68     15.95 o 
   6   1  16       91.11       87.57     36.52 o 
   7   1  16        6.11       -4.23     20.64 o 
   8   1  16        2.85        8.74     23.44 o 
   9   1  16       42.25       18.58     24.14 o 
 -10   2  16        1.17       -8.23     23.09 o 
  -9   2  16       83.67       57.02     10.78 o 
  -8   2  16       12.28       18.45      8.52 o 
  -7   2  16       20.18       17.55     10.31 o 
  -6   2  16      126.80      144.95     23.42 o 
  -5   2  16      342.20      376.11     18.51 o 
  -4   2  16      194.34      193.58     18.59 o 
  -3   2  16      198.84      209.62     17.12 o 
  -2   2  16      141.85      169.46     23.47 o 
  -1   2  16       50.56       49.68     20.25 o 
   0   2  16     1910.71     1812.17     61.96 o 
   1   2  16       36.16       33.78     22.16 o 
   2   2  16       81.33       80.45     28.80 o 
   3   2  16       27.15       39.47     23.44 o 
   4   2  16      167.58      162.01     38.73 o 
   5   2  16      302.06      300.77     44.05 o 
   6   2  16      125.59      113.66     30.75 o 
   7   2  16       33.85       33.12     23.36 o 
   8   2  16       37.12       52.30     27.78 o 
   9   2  16        0.76       14.19     22.90 o 
  -9   3  16        5.93       -0.56     18.47 o 
  -8   3  16        9.03       -2.55     20.49 o 
  -7   3  16       32.77        5.12      9.93 o 
  -6   3  16       85.51       13.19     26.38 o 
  -5   3  16       15.39       16.62     17.71 o 
  -4   3  16        9.65      -11.89     12.19 o 
  -3   3  16        0.09       -2.37      8.66 o 
  -2   3  16       90.14       76.18      7.97 o 
  -1   3  16      268.86      249.78     15.20 o 
   0   3  16       80.97       91.51     18.46 o 
   1   3  16        3.24       11.96     14.77 o 
   2   3  16       45.25       71.41     16.62 o 
   3   3  16       69.67       95.93     19.66 o 
   4   3  16       41.88       35.39     20.77 o 
   5   3  16      210.88      151.96     38.54 o 
   6   3  16      208.22      166.40     50.94 o 
   7   3  16        5.62       -4.78     17.47 o 
   8   3  16       74.04       73.36     34.28 o 
  -8   4  16      788.95      828.38    504.11 o 
  -7   4  16      969.22     1160.46    105.02 o 
  -6   4  16     1312.81     1294.98     75.30 o 
  -5   4  16      854.86      804.17     32.82 o 
  -4   4  16     1142.87     1212.93     42.57 o 
  -3   4  16     1743.76     1807.23     68.06 o 
  -2   4  16     1453.18     1466.85     51.11 o 
  -1   4  16     1837.75     1873.74     90.63 o 
   0   4  16     1164.61     1097.24     39.19 o 
   1   4  16      920.72      821.91     43.19 o 
   2   4  16      471.72      479.15     76.87 o 
   3   4  16      671.35      794.56     66.45 o 
   4   4  16     1204.51     1176.72     72.13 o 
   5   4  16     1245.28     1358.79     61.53 o 
   6   4  16     1428.23     1436.16     61.88 o 
   7   4  16     1318.61     1379.27     75.21 o 
  -6   5  16       49.23       -1.42     24.85 o 
  -5   5  16       53.43       -5.57     24.82 o 
  -4   5  16      107.96       62.16     19.26 o 
  -3   5  16        2.69       12.52     17.09 o 
  -2   5  16      100.45       80.35     24.30 o 
  -1   5  16      138.42      130.07     39.98 o 
   0   5  16      152.50       91.95     32.49 o 
   1   5  16       32.44       23.58     20.47 o 
   2   5  16      212.68      159.80     55.87 o 
   3   5  16       69.27       50.52     20.90 o 
   4   5  16        0.37        3.49      8.31 o 
 -10   1  17        1.02       -4.73      8.41 o 
  -9   1  17        0.31        6.54     10.75 o 
  -8   1  17       74.27      101.57     18.66 o 
  -7   1  17       77.57       92.34     18.59 o 
  -6   1  17       24.19       29.88     20.80 o 
  -5   1  17      222.97      231.75     21.44 o 
  -4   1  17      441.19      427.08     25.44 o 
  -3   1  17      710.23      695.78     37.51 o 
  -2   1  17        8.14       -0.24     11.92 o 
  -1   1  17      131.15      139.76     28.69 o 
   0   1  17       66.14       82.79     23.84 o 
   1   1  17     1132.77     1166.46     61.27 o 
   2   1  17      227.48      271.68     37.32 o 
   3   1  17       97.68      104.55     37.39 o 
   4   1  17      355.09      426.04     48.20 o 
   5   1  17        9.05       -7.11     19.18 o 
   6   1  17       51.96       71.98     36.90 o 
   7   1  17      221.36      217.04     63.69 o 
   8   1  17       94.47      101.99     45.90 o 
   9   1  17      507.68      239.59    121.33 o 
 -10   2  17      323.88        7.93     36.67 o 
  -9   2  17      491.91      561.26     26.54 o 
  -8   2  17      470.20      555.95     24.26 o 
  -7   2  17     1903.37     1960.73     54.11 o 
  -6   2  17     1681.52     1802.42     52.91 o 
  -5   2  17     1675.33     1813.21     44.98 o 
  -4   2  17     1915.64     2165.52     48.18 o 
  -3   2  17     1479.12     1600.48     40.01 o 
  -2   2  17     1458.14     1578.06     61.30 o 
  -1   2  17     1110.85     1230.46     62.55 o 
   0   2  17      489.98      539.40     46.08 o 
   1   2  17     1676.12     1766.94     67.90 o 
   2   2  17     1701.23     1777.89     77.49 o 
   3   2  17     1349.75     1462.08     77.63 o 
   4   2  17     1078.21     1211.12     69.65 o 
   5   2  17     1529.42     1670.93     82.87 o 
   6   2  17     1511.07     1665.68     83.82 o 
   7   2  17      821.64      936.50     61.97 o 
   8   2  17      664.08      837.27     63.25 o 
  -9   3  17       26.98       -4.84     26.65 o 
  -8   3  17       12.90        1.74     20.64 o 
  -7   3  17       13.90        6.30      9.77 o 
  -6   3  17       12.65        4.85      7.00 o 
  -5   3  17       61.69       42.68     16.38 o 
  -4   3  17      121.98      110.98     21.90 o 
  -3   3  17       18.87       12.89     14.57 o 
  -2   3  17        8.30       13.54      6.85 o 
  -1   3  17        6.96        8.95      7.17 o 
   0   3  17       14.31       10.47      8.31 o 
   1   3  17      323.45      377.42     26.85 o 
   2   3  17      495.34      523.71     41.31 o 
   3   3  17      252.57      235.69     39.17 o 
   4   3  17      483.53      289.51    131.89 o 
   5   3  17      838.16      947.03     60.36 o 
   6   3  17      427.78      273.82    125.49 o 
   7   3  17      346.65      354.80     99.37 o 
  -7   4  17       55.40       54.97     58.24 o 
  -6   4  17       51.43       21.00     36.96 o 
  -5   4  17       14.15       12.94      8.55 o 
  -4   4  17        3.53        4.80      9.92 o 
  -3   4  17      128.34      127.79     20.53 o 
  -2   4  17      106.02      127.84     35.65 o 
  -1   4  17        5.94       16.09     19.47 o 
   0   4  17       79.55       34.94     25.04 o 
   1   4  17        4.93        2.79      7.19 o 
   2   4  17      292.94      206.43     54.21 o 
   3   4  17      105.36       85.73     26.62 o 
   4   4  17       38.27       36.39     19.48 o 
   5   4  17      120.50      106.02     33.80 o 
   6   4  17        5.32       17.83     18.90 o 
  -4   5  17       68.91       64.08     31.80 o 
  -3   5  17        9.88       24.13     17.11 o 
  -2   5  17        0.95        3.20     15.97 o 
  -1   5  17       32.48       17.46     21.85 o 
   0   5  17        1.21       -7.64     15.37 o 
   1   5  17       91.83       77.67     28.73 o 
   2   5  17       80.38       53.36     29.96 o 
   3   5  17       39.59       20.69     23.63 o 
 -10   0  18      258.19      356.08     37.88 o 
  -9   0  18      124.41      192.00     38.72 o 
  -8   0  18      513.68      619.88     63.01 o 
  -7   0  18      966.88     1153.69    112.42 o 
  -6   0  18      566.94      571.82     49.95 o 
  -5   0  18      852.88      870.33     51.21 o 
  -4   0  18     1223.36     1311.90     53.42 o 
  -3   0  18      859.24      920.82     65.27 o 
  -2   0  18     2996.35     3289.41    120.85 o 
  -1   0  18      983.34     1258.60     94.05 o 
   0   0  18      650.01      770.38     69.49 o 
   1   0  18      815.06     1059.13    100.45 o 
   2   0  18     1174.72     1216.82     92.97 o 
   3   0  18      510.11      514.02     73.22 o 
   4   0  18      924.68     1110.49     98.86 o 
   5   0  18      542.85      481.21    347.48 o 
   6   0  18      317.24        1.99     25.38 o 
   7   0  18      339.48      373.40    104.61 o 
   8   0  18       75.84      118.40     64.70 o 
  -9   1  18      189.12      164.40     18.72 o 
  -8   1  18      273.54      307.07     25.74 o 
  -7   1  18      234.43      297.06     30.70 o 
  -6   1  18      250.17      311.38     26.84 o 
  -5   1  18      780.33      904.00     43.82 o 
  -4   1  18      586.34      631.82     29.67 o 
  -3   1  18      542.61      582.34     38.08 o 
  -2   1  18      826.56      860.16     45.77 o 
  -1   1  18      140.83      157.54     28.80 o 
   0   1  18      605.36      728.59     52.37 o 
   1   1  18     1033.61     1118.84     65.85 o 
   2   1  18      901.97     1059.74     68.32 o 
   3   1  18      235.21      263.53     51.48 o 
   4   1  18      498.33      388.30    159.01 o 
   5   1  18      702.12      839.69     68.03 o 
   6   1  18      886.71      991.13     76.30 o 
   7   1  18      580.94      760.46     73.78 o 
   8   1  18      242.67      239.59     62.37 o 
  -9   2  18       21.36       10.69     13.74 o 
  -8   2  18        9.64        6.59      8.51 o 
  -7   2  18        0.94        2.01     11.68 o 
  -6   2  18        0.60       -1.28      8.60 o 
  -5   2  18      360.96      316.59     20.42 o 
  -4   2  18      211.31      182.89     18.28 o 
  -3   2  18        5.34       19.29      9.59 o 
  -2   2  18        7.95       11.13     14.23 o 
  -1   2  18        0.82        8.22     18.02 o 
   0   2  18        7.57        1.21     14.82 o 
   1   2  18       22.77       37.86     23.19 o 
   2   2  18       72.81      110.09     39.13 o 
   3   2  18      120.42      174.03     40.72 o 
   4   2  18        0.49      -13.62     26.26 o 
   5   2  18        0.63       10.09     22.65 o 
   6   2  18       24.03        7.46     16.80 o 
   7   2  18        6.46       -2.85     21.31 o 
  -8   3  18       90.66        2.60     38.80 o 
  -7   3  18       65.92       11.18     17.68 o 
  -6   3  18        7.96       -3.62      8.63 o 
  -5   3  18      154.75      148.68     26.07 o 
  -4   3  18      107.60       90.75     36.00 o 
  -3   3  18       66.07       56.23      3.99 o 
  -2   3  18       55.23       35.31      7.87 o 
  -1   3  18       14.07       25.22      8.25 o 
   0   3  18      133.49      104.42     15.60 o 
   1   3  18      804.73      834.23     42.90 o 
   2   3  18      135.40       98.11     34.42 o 
   3   3  18      352.20      352.17     90.62 o 
   4   3  18      280.98      267.80     76.54 o 
   5   3  18      235.84      155.02     46.26 o 
   6   3  18      492.24      384.95    108.60 o 
  -6   4  18      881.62      981.13    148.73 o 
  -5   4  18      917.78      903.00     38.85 o 
  -4   4  18      991.31      952.26     37.92 o 
  -3   4  18      744.37      804.99     47.13 o 
  -2   4  18      533.01      533.34     45.24 o 
  -1   4  18      369.15      420.94     38.45 o 
   0   4  18      111.81       70.78     28.60 o 
   1   4  18      107.78       45.88     30.97 o 
   2   4  18      916.21      844.36     50.73 o 
   3   4  18      627.30      607.26     82.25 o 
   4   4  18      607.03      671.01     40.61 o 
   5   4  18      462.95      390.54    101.59 o 
  -2   5  18      222.99      208.41     57.08 o 
  -1   5  18      198.10      202.53     59.89 o 
   0   5  18      340.07      328.15     91.13 o 
   1   5  18      502.77      317.94    127.21 o 
  -9   1  19      117.45       76.67     19.06 o 
  -8   1  19      431.59      501.95     34.39 o 
  -7   1  19      153.43      210.48     29.51 o 
  -6   1  19      213.73      233.89     26.35 o 
  -5   1  19      323.78      360.57     32.25 o 
  -4   1  19      550.04      586.54     30.93 o 
  -3   1  19      463.72      549.92     43.65 o 
  -2   1  19      534.74      651.28     44.62 o 
  -1   1  19      906.52     1003.25     65.93 o 
   0   1  19      791.45      881.26     55.73 o 
   1   1  19      521.83      544.00     70.70 o 
   2   1  19      665.07      758.92     59.61 o 
   3   1  19      234.72      231.35    101.40 o 
   4   1  19      234.16        0.72     16.51 o 
   5   1  19      239.56      127.66     92.46 o 
   6   1  19      633.19      626.37    139.63 o 
   7   1  19      546.41      304.84    167.90 o 
  -8   2  19       91.31       32.63     18.77 o 
  -7   2  19      226.44        4.03     22.49 o 
  -6   2  19      429.87        5.28      9.62 o 
  -5   2  19      587.03      590.20     26.61 o 
  -4   2  19      656.86      642.19     33.74 o 
  -3   2  19      236.75      221.10     19.35 o 
  -2   2  19       92.91       86.22     26.01 o 
  -1   2  19      151.71      177.68     37.95 o 
   0   2  19       44.62       84.16     28.40 o 
   1   2  19      357.52      433.15     56.67 o 
   2   2  19      180.46      185.47     39.01 o 
   3   2  19      208.76      148.98     45.32 o 
   4   2  19      163.60        3.58     21.43 o 
   5   2  19      107.93       21.37     27.43 o 
   6   2  19      263.26      264.38     44.19 o 
  -7   3  19      294.74        2.56     32.74 o 
  -6   3  19      459.90      493.84     31.83 o 
  -5   3  19      417.98      461.16     81.61 o 
  -4   3  19      249.47      296.42     34.16 o 
  -3   3  19      308.59      369.65     40.48 o 
  -2   3  19      472.07      413.45     34.34 o 
  -1   3  19      584.28      678.51     46.83 o 
   0   3  19     1393.79     1326.94     45.94 o 
   1   3  19     1133.83     1062.61     63.68 o 
   2   3  19     1247.73     1313.17     74.37 o 
   3   3  19      868.34      929.99    134.67 o 
   4   3  19      668.83      698.91     47.49 o 
   5   3  19      616.63      678.97     51.09 o 
  -5   4  19       67.15       28.53     16.45 o 
  -4   4  19       24.06       15.46     15.46 o 
  -3   4  19       58.41       41.34     22.38 o 
  -2   4  19       31.50       41.87     20.30 o 
  -1   4  19        1.51       22.43     21.76 o 
   0   4  19      272.47      183.47     47.84 o 
   1   4  19        9.05        7.01     18.51 o 
   2   4  19       47.35       22.67     31.35 o 
   3   4  19       31.46       21.80     13.73 o 
  -8   0  20       34.20       51.57     28.00 o 
  -7   0  20      107.05      112.51     33.84 o 
  -6   0  20       49.58       96.94     32.10 o 
  -5   0  20       14.19       15.36     28.75 o 
  -4   0  20      165.18      182.40     32.94 o 
  -3   0  20        4.75        5.98     20.69 o 
  -2   0  20        0.21        5.64     36.69 o 
  -1   0  20       14.87       16.24     34.81 o 
   0   0  20       63.93       60.21     47.20 o 
   1   0  20        8.76       -4.29     23.88 o 
   2   0  20       48.70        4.43     31.96 o 
   3   0  20       29.15        0.94     21.47 o 
   4   0  20      416.46        5.03     34.86 o 
   5   0  20       46.91        2.84     35.48 o 
   6   0  20       53.08        0.20     21.76 o 
  -8   1  20      200.87      151.69     31.69 o 
  -7   1  20      592.32      693.15     51.91 o 
  -6   1  20      413.41      490.91     34.88 o 
  -5   1  20      483.89      600.16     38.21 o 
  -4   1  20      528.23      646.49     35.04 o 
  -3   1  20      128.18      147.04     31.15 o 
  -2   1  20      106.44      142.81     31.02 o 
  -1   1  20      478.00      537.97     58.43 o 
   0   1  20     1134.20     1242.44     67.13 o 
   1   1  20      961.71     1066.55     66.96 o 
   2   1  20      618.55      737.31     74.53 o 
   3   1  20      302.88      155.70    105.07 o 
   4   1  20      291.42        6.49     22.55 o 
   5   1  20      501.18        0.15     17.30 o 
   6   1  20      454.09      342.83    164.96 o 
  -7   2  20        5.46       -3.12     12.47 o 
  -6   2  20        0.48       -4.44     10.47 o 
  -5   2  20        6.30        1.86      9.05 o 
  -4   2  20       11.49       -5.95      7.67 o 
  -3   2  20       62.96       57.02     15.85 o 
  -2   2  20        3.31       -6.25     22.02 o 
  -1   2  20      171.54      153.60     40.42 o 
   0   2  20       25.87       36.68     27.26 o 
   1   2  20      116.75       90.31     36.35 o 
   2   2  20        4.26        0.69     13.29 o 
   3   2  20       69.35       40.47     29.99 o 
   4   2  20       38.86       -3.07     18.84 o 
   5   2  20       27.48        1.88     21.72 o 
  -5   3  20      151.74      110.11     33.38 o 
  -4   3  20      247.08      346.20     38.01 o 
  -3   3  20      249.44      288.92     41.81 o 
  -2   3  20      313.72      271.89     47.82 o 
  -1   3  20      531.61      560.90     53.62 o 
   0   3  20      206.27      220.39     21.95 o 
   1   3  20     1601.30     1563.45     56.38 o 
   2   3  20      636.01      628.09     87.31 o 
   3   3  20      286.45      251.14     70.10 o 
   4   3  20      175.87      169.54     49.14 o 
  -2   4  20        3.71      -20.40     20.40 o 
  -1   4  20       24.92      -28.50     28.50 o 
   0   4  20        1.80        4.23     14.89 o 
  -6   1  21      384.96      431.29     34.87 o 
  -5   1  21      269.71      269.57     32.49 o 
  -4   1  21      290.22      374.28     30.55 o 
  -3   1  21      338.99      403.76     47.32 o 
  -2   1  21     1117.65     1188.68    122.07 o 
  -1   1  21      372.43      482.17     48.98 o 
   0   1  21      122.19      166.03     41.20 o 
   1   1  21      355.85      401.07     92.95 o 
   2   1  21      505.75      493.37    115.38 o 
   3   1  21      179.98       65.87     54.19 o 
   4   1  21      358.96        1.89     19.92 o 
   5   1  21      345.24        1.92     25.77 o 
  -5   2  21       47.53       31.90     19.68 o 
  -4   2  21      188.07      186.31     20.78 o 
  -3   2  21      377.10      341.83     25.45 o 
  -2   2  21      296.93      278.94     47.03 o 
  -1   2  21       32.95       68.55     28.55 o 
   0   2  21       68.82       72.12     32.94 o 
   1   2  21      205.30      232.60     58.52 o 
   2   2  21       18.96       50.52     31.64 o 
   3   2  21      128.56       61.73     40.40 o 
   4   2  21      168.56       59.53     57.31 o 
  -3   3  21      465.84      450.48     48.89 o 
  -2   3  21      488.62      478.87     84.57 o 
  -1   3  21      530.56      606.49     51.46 o 
   0   3  21     1060.37     1180.66     70.14 o 
   1   3  21      945.52      973.03     45.73 o 
   2   3  21     1030.60     1113.78     54.69 o 
  -5   0  22        9.10       14.07     21.44 o 
  -4   0  22      305.02      282.88     43.87 o 
  -3   0  22     1001.19     1024.52    107.36 o 
  -2   0  22      558.74      594.04     76.90 o 
  -1   0  22       39.09       15.75     31.45 o 
   0   0  22      240.73      313.28     68.52 o 
   1   0  22      226.57      130.59    129.72 o 
   2   0  22      558.52      510.10    371.52 o 
   3   0  22      348.14       -2.84     33.41 o 
  -5   1  22      207.42      170.39     45.88 o 
  -4   1  22      173.88      174.33     26.17 o 
  -3   1  22      266.44      234.14     38.87 o 
  -2   1  22      551.26      594.65     53.19 o 
  -1   1  22      248.51      237.51     63.71 o 
   0   1  22       87.54       98.59     39.39 o 
   1   1  22      184.01      194.19     57.48 o 
   2   1  22      284.32      181.88     92.64 o 
   3   1  22      276.73      148.85    105.80 o 
  -3   2  22        1.32        3.04      8.52 o 
  -2   2  22       21.06       -4.45     20.89 o 
  -1   2  22        0.81      -25.66     25.66 o 
   0   2  22       30.37       28.82     26.55 o 
   1   2  22        3.71       -9.15     23.13 o 
  -1   1  23       50.27       68.26     33.10 o 
                                                 
